# Supplementary material for: The retrieval of previously learned motor memories is facilitated by the reinstatement of default mode network manifold structures
Source: PLoS Biol. 2026 Mar 10;24(3):e3003684. doi: 10.1371/journal.pbio.3003684 (PMC12974888; doi:10.1371/journal.pbio.3003684)
Supplement: S1 Data — Archived on Zenodo (https://doi.org/10.5281/zenodo.18613054). (XLSX) [file pbio.3003684.s012.xlsx]

## Sheet: README
S1 Data for Rezaei et al., 2026 (PLOS Biology)
This workbook contains the individual numerical values underlying summary plots in the manuscript.
Each sheet corresponds to a figure panel (or set of panels). Column headers describe variables; rows are individual observations (e.g., subject×epoch×ROI) or permutation samples where noted.
Sheet	Figure panel(s)	What this sheet contains	Notes
fig3d	Fig 3D	Subject-level values underlying the plotted points/bars.	See column headers.
fig4	Fig 4 (right panels)	Subject-level values underlying the plotted points/bars.	See column headers.
fig5B	Fig 5B	ROI-level eccentricity values per subject, epoch and session for the ROI(s) plotted.	Rows are subject×epoch×session (per ROI).
fig7B	Fig 7B	Network-level effect size (r) with permutation/null samples.	Columns '0'..'999' are permutation/null r values; 'sig' indicates significance (as used in the manuscript).
fig7F	Fig 7F	Network-level effect size (r) with permutation/null samples.	Columns '0'..'999' are permutation/null r values; 'sig' indicates significance (as used in the manuscript).
fig8A-rightpanel	Fig 8A (right panel)	Subject-level behavioural/FPCA variables used in correlation/regression panel.	Includes learner group labels.
fig8A	Fig 8A	Trial-binned behavioral error values per subject and session.	Rows are individual trial bins; include all subjects.
fig8B	Fig 8B (right panel)	Subject-level values underlying the plotted points/bars.	See column headers.
figS3	Fig S3	Per-subject mean BOLD activation (z-scored time series) by ROI, epoch, and session/day.	Replicates are subjects. Column 'bold_z' is within-epoch mean of z-scored BOLD time series for each subject/ROI/session.
figS5B	Fig S5B	ROI-level eccentricity values per subject, epoch and session for the ROI(s) plotted.	Rows are subject×epoch×session (per ROI).
figS6B	Fig S6B	ROI-level eccentricity values per subject, epoch and session for the ROI(s) plotted.	Rows are subject×epoch×session (per ROI).
figS7B	Fig S7B	Network-level effect size (r) with permutation/null samples.	Columns '0'..'999' are permutation/null r values; 'sig' indicates significance (as used in the manuscript).
figS7E	Fig S7E	Network-level effect size (r) with permutation/null samples.	Columns '0'..'999' are permutation/null r values; 'sig' indicates significance (as used in the manuscript).
figS8B	Fig S8B	Network-level effect size (r) with permutation/null samples.	Columns '0'..'999' are permutation/null r values; 'sig' indicates significance (as used in the manuscript).
figS8E	Fig S8E	Network-level effect size (r) with permutation/null samples.	Columns '0'..'999' are permutation/null r values; 'sig' indicates significance (as used in the manuscript).
figS9AB	Fig S9A–B	Subject-level values underlying the plotted points/bars.	See column headers.
figS9C	Fig S9C	Network-level effect size (r) with permutation/null samples.	Columns '0'..'999' are permutation/null r values; 'sig' indicates significance (as used in the manuscript).
figS11A	Fig S11A	Subject-level values underlying the plotted points/bars.	See column headers.
figS11B	Fig S11B	Subject-level values underlying the plotted points/bars.	See column headers.
Summary statistic definitions used in plots:
Subject-level scatter/line plots (e.g., Fig 3D, Fig 4, Fig 8B, S11A/B):
Each point is one subject. If a mean/error is shown, mean = average across subjects; error = SEM across subjects (SEM = SD/√n). n = number of subjects included.
Trial-binned learning curves (Fig 8A):
Values are trial-bin error per subject. Group curve is mean across subjects at each bin; shaded/error bars = SEM across subjects.
Network permutation plots (Fig 7B/7F and S7/S8/S9 panels):
r = observed effect size. Columns 0–999 are permutation/null r values. sig indicates p<0.05 from permutation test (two-sided/one-sided as used in analysis).
ROI-level panels (Fig 5B, S5B, S6B):
Rows are ROI × subject × epoch × session. Any plotted mean/error is computed across subjects for each ROI/epoch/session.

## Sheet: fig3d
sub	epoch	ses	ensemble	eccentricity	ensemble_name
sub-01	base	ses-01	1	2.49878	DMN-centric
sub-01	base	ses-01	2	2.65909	Visual-centric
sub-01	base	ses-01	3	2.2541	SalVentAttn-centric
sub-01	base	ses-01	4	3.14705	Sensorimotor-centric
sub-01	base	ses-02	1	2.25131	DMN-centric
sub-01	base	ses-02	2	2.58013	Visual-centric
sub-01	base	ses-02	3	1.8905	SalVentAttn-centric
sub-01	base	ses-02	4	2.2921	Sensorimotor-centric
sub-01	early	ses-01	1	2.25117	DMN-centric
sub-01	early	ses-01	2	2.46971	Visual-centric
sub-01	early	ses-01	3	2.4986	SalVentAttn-centric
sub-01	early	ses-01	4	2.67617	Sensorimotor-centric
sub-01	early	ses-02	1	2.06223	DMN-centric
sub-01	early	ses-02	2	1.45088	Visual-centric
sub-01	early	ses-02	3	1.54914	SalVentAttn-centric
sub-01	early	ses-02	4	2.47123	Sensorimotor-centric
sub-01	late	ses-01	1	1.91373	DMN-centric
sub-01	late	ses-01	2	2.10641	Visual-centric
sub-01	late	ses-01	3	2.37103	SalVentAttn-centric
sub-01	late	ses-01	4	2.63027	Sensorimotor-centric
sub-01	late	ses-02	1	1.52579	DMN-centric
sub-01	late	ses-02	2	2.74262	Visual-centric
sub-01	late	ses-02	3	2.02844	SalVentAttn-centric
sub-01	late	ses-02	4	1.97032	Sensorimotor-centric
sub-01	washout-early	ses-01	1	1.6987	DMN-centric
sub-01	washout-early	ses-01	2	1.59499	Visual-centric
sub-01	washout-early	ses-01	3	2.06476	SalVentAttn-centric
sub-01	washout-early	ses-01	4	2.34008	Sensorimotor-centric
sub-01	washout-early	ses-02	1	2.3263	DMN-centric
sub-01	washout-early	ses-02	2	1.92812	Visual-centric
sub-01	washout-early	ses-02	3	1.57315	SalVentAttn-centric
sub-01	washout-early	ses-02	4	2.20607	Sensorimotor-centric
sub-01	washout-late	ses-01	1	2.06289	DMN-centric
sub-01	washout-late	ses-01	2	2.19052	Visual-centric
sub-01	washout-late	ses-01	3	2.36648	SalVentAttn-centric
sub-01	washout-late	ses-01	4	1.86045	Sensorimotor-centric
sub-01	washout-late	ses-02	1	1.87373	DMN-centric
sub-01	washout-late	ses-02	2	1.53492	Visual-centric
sub-01	washout-late	ses-02	3	1.49326	SalVentAttn-centric
sub-01	washout-late	ses-02	4	2.47432	Sensorimotor-centric
sub-02	base	ses-01	1	1.83658	DMN-centric
sub-02	base	ses-01	2	1.5066	Visual-centric
sub-02	base	ses-01	3	1.30479	SalVentAttn-centric
sub-02	base	ses-01	4	2.71049	Sensorimotor-centric
sub-02	base	ses-02	1	3.19518	DMN-centric
sub-02	base	ses-02	2	2.25811	Visual-centric
sub-02	base	ses-02	3	1.84431	SalVentAttn-centric
sub-02	base	ses-02	4	3.137	Sensorimotor-centric
sub-02	early	ses-01	1	1.83853	DMN-centric
sub-02	early	ses-01	2	2.11381	Visual-centric
sub-02	early	ses-01	3	1.48079	SalVentAttn-centric
sub-02	early	ses-01	4	3.18572	Sensorimotor-centric
sub-02	early	ses-02	1	2.45592	DMN-centric
sub-02	early	ses-02	2	2.13702	Visual-centric
sub-02	early	ses-02	3	2.17539	SalVentAttn-centric
sub-02	early	ses-02	4	2.27826	Sensorimotor-centric
sub-02	late	ses-01	1	2.44124	DMN-centric
sub-02	late	ses-01	2	2.64492	Visual-centric
sub-02	late	ses-01	3	2.21681	SalVentAttn-centric
sub-02	late	ses-01	4	2.87711	Sensorimotor-centric
sub-02	late	ses-02	1	1.81749	DMN-centric
sub-02	late	ses-02	2	1.40521	Visual-centric
sub-02	late	ses-02	3	2.18281	SalVentAttn-centric
sub-02	late	ses-02	4	1.55818	Sensorimotor-centric
sub-02	washout-early	ses-01	1	2.13817	DMN-centric
sub-02	washout-early	ses-01	2	1.7219	Visual-centric
sub-02	washout-early	ses-01	3	2.28582	SalVentAttn-centric
sub-02	washout-early	ses-01	4	2.07733	Sensorimotor-centric
sub-02	washout-early	ses-02	1	1.86232	DMN-centric
sub-02	washout-early	ses-02	2	1.73877	Visual-centric
sub-02	washout-early	ses-02	3	1.51488	SalVentAttn-centric
sub-02	washout-early	ses-02	4	2.46601	Sensorimotor-centric
sub-02	washout-late	ses-01	1	1.98642	DMN-centric
sub-02	washout-late	ses-01	2	2.21687	Visual-centric
sub-02	washout-late	ses-01	3	1.70624	SalVentAttn-centric
sub-02	washout-late	ses-01	4	2.38822	Sensorimotor-centric
sub-02	washout-late	ses-02	1	1.66693	DMN-centric
sub-02	washout-late	ses-02	2	1.53218	Visual-centric
sub-02	washout-late	ses-02	3	1.27623	SalVentAttn-centric
sub-02	washout-late	ses-02	4	1.96755	Sensorimotor-centric
sub-03	base	ses-01	1	2.34402	DMN-centric
sub-03	base	ses-01	2	2.32784	Visual-centric
sub-03	base	ses-01	3	2.45476	SalVentAttn-centric
sub-03	base	ses-01	4	2.16165	Sensorimotor-centric
sub-03	base	ses-02	1	2.53492	DMN-centric
sub-03	base	ses-02	2	2.30269	Visual-centric
sub-03	base	ses-02	3	1.3783	SalVentAttn-centric
sub-03	base	ses-02	4	3.30008	Sensorimotor-centric
sub-03	early	ses-01	1	2.32122	DMN-centric
sub-03	early	ses-01	2	2.63165	Visual-centric
sub-03	early	ses-01	3	2.11026	SalVentAttn-centric
sub-03	early	ses-01	4	1.86357	Sensorimotor-centric
sub-03	early	ses-02	1	2.44334	DMN-centric
sub-03	early	ses-02	2	1.57362	Visual-centric
sub-03	early	ses-02	3	1.31477	SalVentAttn-centric
sub-03	early	ses-02	4	2.53093	Sensorimotor-centric
sub-03	late	ses-01	1	1.53191	DMN-centric
sub-03	late	ses-01	2	1.87621	Visual-centric
sub-03	late	ses-01	3	1.60451	SalVentAttn-centric
sub-03	late	ses-01	4	1.9221	Sensorimotor-centric
sub-03	late	ses-02	1	1.8762	DMN-centric
sub-03	late	ses-02	2	1.27942	Visual-centric
sub-03	late	ses-02	3	1.77569	SalVentAttn-centric
sub-03	late	ses-02	4	2.17338	Sensorimotor-centric
sub-03	washout-early	ses-01	1	2.68347	DMN-centric
sub-03	washout-early	ses-01	2	2.25007	Visual-centric
sub-03	washout-early	ses-01	3	2.40272	SalVentAttn-centric
sub-03	washout-early	ses-01	4	2.86403	Sensorimotor-centric
sub-03	washout-early	ses-02	1	1.96292	DMN-centric
sub-03	washout-early	ses-02	2	1.81672	Visual-centric
sub-03	washout-early	ses-02	3	1.84336	SalVentAttn-centric
sub-03	washout-early	ses-02	4	2.91024	Sensorimotor-centric
sub-03	washout-late	ses-01	1	1.90821	DMN-centric
sub-03	washout-late	ses-01	2	2.8357	Visual-centric
sub-03	washout-late	ses-01	3	2.16632	SalVentAttn-centric
sub-03	washout-late	ses-01	4	2.16353	Sensorimotor-centric
sub-03	washout-late	ses-02	1	1.65084	DMN-centric
sub-03	washout-late	ses-02	2	2.09722	Visual-centric
sub-03	washout-late	ses-02	3	1.6748	SalVentAttn-centric
sub-03	washout-late	ses-02	4	1.88843	Sensorimotor-centric
sub-06	base	ses-01	1	1.77476	DMN-centric
sub-06	base	ses-01	2	1.77502	Visual-centric
sub-06	base	ses-01	3	1.31765	SalVentAttn-centric
sub-06	base	ses-01	4	2.38665	Sensorimotor-centric
sub-06	base	ses-02	1	2.25437	DMN-centric
sub-06	base	ses-02	2	2.56068	Visual-centric
sub-06	base	ses-02	3	2.05786	SalVentAttn-centric
sub-06	base	ses-02	4	3.00889	Sensorimotor-centric
sub-06	early	ses-01	1	2.437	DMN-centric
sub-06	early	ses-01	2	2.8386	Visual-centric
sub-06	early	ses-01	3	2.47233	SalVentAttn-centric
sub-06	early	ses-01	4	3.14035	Sensorimotor-centric
sub-06	early	ses-02	1	2.88424	DMN-centric
sub-06	early	ses-02	2	1.77759	Visual-centric
sub-06	early	ses-02	3	1.44347	SalVentAttn-centric
sub-06	early	ses-02	4	3.32455	Sensorimotor-centric
sub-06	late	ses-01	1	1.98382	DMN-centric
sub-06	late	ses-01	2	2.64945	Visual-centric
sub-06	late	ses-01	3	3.23103	SalVentAttn-centric
sub-06	late	ses-01	4	1.93433	Sensorimotor-centric
sub-06	late	ses-02	1	1.90258	DMN-centric
sub-06	late	ses-02	2	2.11629	Visual-centric
sub-06	late	ses-02	3	1.45733	SalVentAttn-centric
sub-06	late	ses-02	4	1.83511	Sensorimotor-centric
sub-06	washout-early	ses-01	1	2.01479	DMN-centric
sub-06	washout-early	ses-01	2	1.59684	Visual-centric
sub-06	washout-early	ses-01	3	1.53485	SalVentAttn-centric
sub-06	washout-early	ses-01	4	2.46431	Sensorimotor-centric
sub-06	washout-early	ses-02	1	1.81833	DMN-centric
sub-06	washout-early	ses-02	2	1.78886	Visual-centric
sub-06	washout-early	ses-02	3	1.83041	SalVentAttn-centric
sub-06	washout-early	ses-02	4	2.36926	Sensorimotor-centric
sub-06	washout-late	ses-01	1	1.9411	DMN-centric
sub-06	washout-late	ses-01	2	2.05239	Visual-centric
sub-06	washout-late	ses-01	3	1.56735	SalVentAttn-centric
sub-06	washout-late	ses-01	4	2.39335	Sensorimotor-centric
sub-06	washout-late	ses-02	1	2.2831	DMN-centric
sub-06	washout-late	ses-02	2	1.88557	Visual-centric
sub-06	washout-late	ses-02	3	1.52745	SalVentAttn-centric
sub-06	washout-late	ses-02	4	1.9238	Sensorimotor-centric
sub-07	base	ses-01	1	2.3895	DMN-centric
sub-07	base	ses-01	2	2.22999	Visual-centric
sub-07	base	ses-01	3	1.76822	SalVentAttn-centric
sub-07	base	ses-01	4	3.05116	Sensorimotor-centric
sub-07	base	ses-02	1	2.16234	DMN-centric
sub-07	base	ses-02	2	2.30077	Visual-centric
sub-07	base	ses-02	3	1.34007	SalVentAttn-centric
sub-07	base	ses-02	4	2.83341	Sensorimotor-centric
sub-07	early	ses-01	1	1.85801	DMN-centric
sub-07	early	ses-01	2	2.22289	Visual-centric
sub-07	early	ses-01	3	2.11719	SalVentAttn-centric
sub-07	early	ses-01	4	3.16168	Sensorimotor-centric
sub-07	early	ses-02	1	2.10035	DMN-centric
sub-07	early	ses-02	2	1.48014	Visual-centric
sub-07	early	ses-02	3	1.88586	SalVentAttn-centric
sub-07	early	ses-02	4	2.63055	Sensorimotor-centric
sub-07	late	ses-01	1	2.13878	DMN-centric
sub-07	late	ses-01	2	2.65162	Visual-centric
sub-07	late	ses-01	3	2.22683	SalVentAttn-centric
sub-07	late	ses-01	4	2.23392	Sensorimotor-centric
sub-07	late	ses-02	1	1.49119	DMN-centric
sub-07	late	ses-02	2	2.13291	Visual-centric
sub-07	late	ses-02	3	1.66737	SalVentAttn-centric
sub-07	late	ses-02	4	2.5269	Sensorimotor-centric
sub-07	washout-early	ses-01	1	1.59177	DMN-centric
sub-07	washout-early	ses-01	2	1.7567	Visual-centric
sub-07	washout-early	ses-01	3	1.2981	SalVentAttn-centric
sub-07	washout-early	ses-01	4	1.95783	Sensorimotor-centric
sub-07	washout-early	ses-02	1	1.89661	DMN-centric
sub-07	washout-early	ses-02	2	1.36552	Visual-centric
sub-07	washout-early	ses-02	3	2.17749	SalVentAttn-centric
sub-07	washout-early	ses-02	4	1.8989	Sensorimotor-centric
sub-07	washout-late	ses-01	1	1.93941	DMN-centric
sub-07	washout-late	ses-01	2	2.36565	Visual-centric
sub-07	washout-late	ses-01	3	1.90076	SalVentAttn-centric
sub-07	washout-late	ses-01	4	2.32256	Sensorimotor-centric
sub-07	washout-late	ses-02	1	2.13711	DMN-centric
sub-07	washout-late	ses-02	2	1.87618	Visual-centric
sub-07	washout-late	ses-02	3	1.70488	SalVentAttn-centric
sub-07	washout-late	ses-02	4	2.32312	Sensorimotor-centric
sub-08	base	ses-01	1	2.40156	DMN-centric
sub-08	base	ses-01	2	1.3303	Visual-centric
sub-08	base	ses-01	3	1.58653	SalVentAttn-centric
sub-08	base	ses-01	4	2.16836	Sensorimotor-centric
sub-08	base	ses-02	1	2.07793	DMN-centric
sub-08	base	ses-02	2	2.02481	Visual-centric
sub-08	base	ses-02	3	1.95874	SalVentAttn-centric
sub-08	base	ses-02	4	2.37589	Sensorimotor-centric
sub-08	early	ses-01	1	2.01436	DMN-centric
sub-08	early	ses-01	2	1.63056	Visual-centric
sub-08	early	ses-01	3	2.14201	SalVentAttn-centric
sub-08	early	ses-01	4	2.24459	Sensorimotor-centric
sub-08	early	ses-02	1	1.69916	DMN-centric
sub-08	early	ses-02	2	2.42489	Visual-centric
sub-08	early	ses-02	3	2.21331	SalVentAttn-centric
sub-08	early	ses-02	4	2.50514	Sensorimotor-centric
sub-08	late	ses-01	1	2.61588	DMN-centric
sub-08	late	ses-01	2	2.6005	Visual-centric
sub-08	late	ses-01	3	2.34066	SalVentAttn-centric
sub-08	late	ses-01	4	2.86999	Sensorimotor-centric
sub-08	late	ses-02	1	2.18166	DMN-centric
sub-08	late	ses-02	2	2.59291	Visual-centric
sub-08	late	ses-02	3	1.99252	SalVentAttn-centric
sub-08	late	ses-02	4	2.09371	Sensorimotor-centric
sub-08	washout-early	ses-01	1	2.08633	DMN-centric
sub-08	washout-early	ses-01	2	2.76271	Visual-centric
sub-08	washout-early	ses-01	3	2.54321	SalVentAttn-centric
sub-08	washout-early	ses-01	4	2.56107	Sensorimotor-centric
sub-08	washout-early	ses-02	1	1.83547	DMN-centric
sub-08	washout-early	ses-02	2	2.72829	Visual-centric
sub-08	washout-early	ses-02	3	1.50193	SalVentAttn-centric
sub-08	washout-early	ses-02	4	1.81306	Sensorimotor-centric
sub-08	washout-late	ses-01	1	1.93427	DMN-centric
sub-08	washout-late	ses-01	2	2.04182	Visual-centric
sub-08	washout-late	ses-01	3	1.77377	SalVentAttn-centric
sub-08	washout-late	ses-01	4	2.31649	Sensorimotor-centric
sub-08	washout-late	ses-02	1	1.6443	DMN-centric
sub-08	washout-late	ses-02	2	2.50394	Visual-centric
sub-08	washout-late	ses-02	3	1.41982	SalVentAttn-centric
sub-08	washout-late	ses-02	4	1.99463	Sensorimotor-centric
sub-09	base	ses-01	1	2.2601	DMN-centric
sub-09	base	ses-01	2	2.73783	Visual-centric
sub-09	base	ses-01	3	1.71468	SalVentAttn-centric
sub-09	base	ses-01	4	1.75933	Sensorimotor-centric
sub-09	base	ses-02	1	2.03785	DMN-centric
sub-09	base	ses-02	2	2.50218	Visual-centric
sub-09	base	ses-02	3	2.87699	SalVentAttn-centric
sub-09	base	ses-02	4	3.14809	Sensorimotor-centric
sub-09	early	ses-01	1	2.39922	DMN-centric
sub-09	early	ses-01	2	1.71916	Visual-centric
sub-09	early	ses-01	3	1.5224	SalVentAttn-centric
sub-09	early	ses-01	4	3.50682	Sensorimotor-centric
sub-09	early	ses-02	1	1.97338	DMN-centric
sub-09	early	ses-02	2	1.81507	Visual-centric
sub-09	early	ses-02	3	2.0467	SalVentAttn-centric
sub-09	early	ses-02	4	1.71125	Sensorimotor-centric
sub-09	late	ses-01	1	2.01341	DMN-centric
sub-09	late	ses-01	2	3.33916	Visual-centric
sub-09	late	ses-01	3	2.93976	SalVentAttn-centric
sub-09	late	ses-01	4	2.46057	Sensorimotor-centric
sub-09	late	ses-02	1	1.89061	DMN-centric
sub-09	late	ses-02	2	2.30392	Visual-centric
sub-09	late	ses-02	3	2.09636	SalVentAttn-centric
sub-09	late	ses-02	4	2.23968	Sensorimotor-centric
sub-09	washout-early	ses-01	1	1.95188	DMN-centric
sub-09	washout-early	ses-01	2	1.95133	Visual-centric
sub-09	washout-early	ses-01	3	1.52994	SalVentAttn-centric
sub-09	washout-early	ses-01	4	2.37451	Sensorimotor-centric
sub-09	washout-early	ses-02	1	1.67817	DMN-centric
sub-09	washout-early	ses-02	2	2.12563	Visual-centric
sub-09	washout-early	ses-02	3	1.4942	SalVentAttn-centric
sub-09	washout-early	ses-02	4	2.31233	Sensorimotor-centric
sub-09	washout-late	ses-01	1	2.1331	DMN-centric
sub-09	washout-late	ses-01	2	2.07737	Visual-centric
sub-09	washout-late	ses-01	3	2.22038	SalVentAttn-centric
sub-09	washout-late	ses-01	4	2.18413	Sensorimotor-centric
sub-09	washout-late	ses-02	1	1.90328	DMN-centric
sub-09	washout-late	ses-02	2	2.75197	Visual-centric
sub-09	washout-late	ses-02	3	2.82731	SalVentAttn-centric
sub-09	washout-late	ses-02	4	2.284	Sensorimotor-centric
sub-10	base	ses-01	1	2.1606	DMN-centric
sub-10	base	ses-01	2	2.02407	Visual-centric
sub-10	base	ses-01	3	1.75661	SalVentAttn-centric
sub-10	base	ses-01	4	3.0202	Sensorimotor-centric
sub-10	base	ses-02	1	2.14164	DMN-centric
sub-10	base	ses-02	2	1.56302	Visual-centric
sub-10	base	ses-02	3	1.41038	SalVentAttn-centric
sub-10	base	ses-02	4	2.66323	Sensorimotor-centric
sub-10	early	ses-01	1	1.6253	DMN-centric
sub-10	early	ses-01	2	1.50053	Visual-centric
sub-10	early	ses-01	3	1.91292	SalVentAttn-centric
sub-10	early	ses-01	4	2.24987	Sensorimotor-centric
sub-10	early	ses-02	1	1.98386	DMN-centric
sub-10	early	ses-02	2	1.69987	Visual-centric
sub-10	early	ses-02	3	2.22527	SalVentAttn-centric
sub-10	early	ses-02	4	1.90699	Sensorimotor-centric
sub-10	late	ses-01	1	2.09056	DMN-centric
sub-10	late	ses-01	2	2.17376	Visual-centric
sub-10	late	ses-01	3	1.46836	SalVentAttn-centric
sub-10	late	ses-01	4	2.7383	Sensorimotor-centric
sub-10	late	ses-02	1	1.6128	DMN-centric
sub-10	late	ses-02	2	2.25707	Visual-centric
sub-10	late	ses-02	3	2.05577	SalVentAttn-centric
sub-10	late	ses-02	4	1.46088	Sensorimotor-centric
sub-10	washout-early	ses-01	1	1.86798	DMN-centric
sub-10	washout-early	ses-01	2	1.84078	Visual-centric
sub-10	washout-early	ses-01	3	1.34585	SalVentAttn-centric
sub-10	washout-early	ses-01	4	2.04201	Sensorimotor-centric
sub-10	washout-early	ses-02	1	1.79875	DMN-centric
sub-10	washout-early	ses-02	2	2.21241	Visual-centric
sub-10	washout-early	ses-02	3	2.10006	SalVentAttn-centric
sub-10	washout-early	ses-02	4	2.03344	Sensorimotor-centric
sub-10	washout-late	ses-01	1	2.03081	DMN-centric
sub-10	washout-late	ses-01	2	1.97197	Visual-centric
sub-10	washout-late	ses-01	3	1.86816	SalVentAttn-centric
sub-10	washout-late	ses-01	4	2.90391	Sensorimotor-centric
sub-10	washout-late	ses-02	1	2.11265	DMN-centric
sub-10	washout-late	ses-02	2	2.00595	Visual-centric
sub-10	washout-late	ses-02	3	2.38908	SalVentAttn-centric
sub-10	washout-late	ses-02	4	1.89505	Sensorimotor-centric
sub-11	base	ses-01	1	2.24225	DMN-centric
sub-11	base	ses-01	2	1.76006	Visual-centric
sub-11	base	ses-01	3	1.76858	SalVentAttn-centric
sub-11	base	ses-01	4	2.80383	Sensorimotor-centric
sub-11	base	ses-02	1	2.05654	DMN-centric
sub-11	base	ses-02	2	2.09175	Visual-centric
sub-11	base	ses-02	3	1.82672	SalVentAttn-centric
sub-11	base	ses-02	4	3.77668	Sensorimotor-centric
sub-11	early	ses-01	1	2.10077	DMN-centric
sub-11	early	ses-01	2	1.65858	Visual-centric
sub-11	early	ses-01	3	2.02905	SalVentAttn-centric
sub-11	early	ses-01	4	1.67523	Sensorimotor-centric
sub-11	early	ses-02	1	2.34687	DMN-centric
sub-11	early	ses-02	2	2.75453	Visual-centric
sub-11	early	ses-02	3	2.27051	SalVentAttn-centric
sub-11	early	ses-02	4	2.23855	Sensorimotor-centric
sub-11	late	ses-01	1	1.72088	DMN-centric
sub-11	late	ses-01	2	2.06967	Visual-centric
sub-11	late	ses-01	3	2.04294	SalVentAttn-centric
sub-11	late	ses-01	4	1.71081	Sensorimotor-centric
sub-11	late	ses-02	1	2.16048	DMN-centric
sub-11	late	ses-02	2	3.29934	Visual-centric
sub-11	late	ses-02	3	2.64125	SalVentAttn-centric
sub-11	late	ses-02	4	3.32918	Sensorimotor-centric
sub-11	washout-early	ses-01	1	1.98283	DMN-centric
sub-11	washout-early	ses-01	2	3.37361	Visual-centric
sub-11	washout-early	ses-01	3	1.53117	SalVentAttn-centric
sub-11	washout-early	ses-01	4	2.93986	Sensorimotor-centric
sub-11	washout-early	ses-02	1	1.90133	DMN-centric
sub-11	washout-early	ses-02	2	2.46299	Visual-centric
sub-11	washout-early	ses-02	3	2.33456	SalVentAttn-centric
sub-11	washout-early	ses-02	4	2.10337	Sensorimotor-centric
sub-11	washout-late	ses-01	1	2.03858	DMN-centric
sub-11	washout-late	ses-01	2	2.2562	Visual-centric
sub-11	washout-late	ses-01	3	1.75874	SalVentAttn-centric
sub-11	washout-late	ses-01	4	2.46848	Sensorimotor-centric
sub-11	washout-late	ses-02	1	2.4847	DMN-centric
sub-11	washout-late	ses-02	2	2.39732	Visual-centric
sub-11	washout-late	ses-02	3	2.39105	SalVentAttn-centric
sub-11	washout-late	ses-02	4	4.31146	Sensorimotor-centric
sub-12	base	ses-01	1	2.32248	DMN-centric
sub-12	base	ses-01	2	1.25171	Visual-centric
sub-12	base	ses-01	3	1.56782	SalVentAttn-centric
sub-12	base	ses-01	4	2.604	Sensorimotor-centric
sub-12	base	ses-02	1	3.25398	DMN-centric
sub-12	base	ses-02	2	1.87335	Visual-centric
sub-12	base	ses-02	3	2.11584	SalVentAttn-centric
sub-12	base	ses-02	4	2.25391	Sensorimotor-centric
sub-12	early	ses-01	1	2.19038	DMN-centric
sub-12	early	ses-01	2	1.37663	Visual-centric
sub-12	early	ses-01	3	1.55165	SalVentAttn-centric
sub-12	early	ses-01	4	2.57986	Sensorimotor-centric
sub-12	early	ses-02	1	2.29886	DMN-centric
sub-12	early	ses-02	2	2.63893	Visual-centric
sub-12	early	ses-02	3	2.1058	SalVentAttn-centric
sub-12	early	ses-02	4	2.45802	Sensorimotor-centric
sub-12	late	ses-01	1	2.76719	DMN-centric
sub-12	late	ses-01	2	2.82886	Visual-centric
sub-12	late	ses-01	3	1.82944	SalVentAttn-centric
sub-12	late	ses-01	4	3.20655	Sensorimotor-centric
sub-12	late	ses-02	1	1.92419	DMN-centric
sub-12	late	ses-02	2	1.81143	Visual-centric
sub-12	late	ses-02	3	2.01684	SalVentAttn-centric
sub-12	late	ses-02	4	1.8078	Sensorimotor-centric
sub-12	washout-early	ses-01	1	1.68399	DMN-centric
sub-12	washout-early	ses-01	2	2.23164	Visual-centric
sub-12	washout-early	ses-01	3	1.39654	SalVentAttn-centric
sub-12	washout-early	ses-01	4	1.72827	Sensorimotor-centric
sub-12	washout-early	ses-02	1	1.82242	DMN-centric
sub-12	washout-early	ses-02	2	2.27172	Visual-centric
sub-12	washout-early	ses-02	3	2.39253	SalVentAttn-centric
sub-12	washout-early	ses-02	4	3.00522	Sensorimotor-centric
sub-12	washout-late	ses-01	1	2.01086	DMN-centric
sub-12	washout-late	ses-01	2	2.96322	Visual-centric
sub-12	washout-late	ses-01	3	2.07281	SalVentAttn-centric
sub-12	washout-late	ses-01	4	2.51733	Sensorimotor-centric
sub-12	washout-late	ses-02	1	1.73891	DMN-centric
sub-12	washout-late	ses-02	2	3.17781	Visual-centric
sub-12	washout-late	ses-02	3	2.4519	SalVentAttn-centric
sub-12	washout-late	ses-02	4	2.45471	Sensorimotor-centric
sub-13	base	ses-01	1	2.08099	DMN-centric
sub-13	base	ses-01	2	1.74764	Visual-centric
sub-13	base	ses-01	3	1.23019	SalVentAttn-centric
sub-13	base	ses-01	4	2.5318	Sensorimotor-centric
sub-13	base	ses-02	1	2.0071	DMN-centric
sub-13	base	ses-02	2	1.95026	Visual-centric
sub-13	base	ses-02	3	2.23835	SalVentAttn-centric
sub-13	base	ses-02	4	1.81296	Sensorimotor-centric
sub-13	early	ses-01	1	1.69908	DMN-centric
sub-13	early	ses-01	2	1.3544	Visual-centric
sub-13	early	ses-01	3	1.78878	SalVentAttn-centric
sub-13	early	ses-01	4	2.48546	Sensorimotor-centric
sub-13	early	ses-02	1	2.31897	DMN-centric
sub-13	early	ses-02	2	1.42597	Visual-centric
sub-13	early	ses-02	3	1.97238	SalVentAttn-centric
sub-13	early	ses-02	4	2.29155	Sensorimotor-centric
sub-13	late	ses-01	1	2.01823	DMN-centric
sub-13	late	ses-01	2	1.91879	Visual-centric
sub-13	late	ses-01	3	1.30788	SalVentAttn-centric
sub-13	late	ses-01	4	2.53952	Sensorimotor-centric
sub-13	late	ses-02	1	1.97787	DMN-centric
sub-13	late	ses-02	2	2.27889	Visual-centric
sub-13	late	ses-02	3	2.23919	SalVentAttn-centric
sub-13	late	ses-02	4	2.18995	Sensorimotor-centric
sub-13	washout-early	ses-01	1	1.88201	DMN-centric
sub-13	washout-early	ses-01	2	1.93477	Visual-centric
sub-13	washout-early	ses-01	3	1.61862	SalVentAttn-centric
sub-13	washout-early	ses-01	4	2.58475	Sensorimotor-centric
sub-13	washout-early	ses-02	1	1.99628	DMN-centric
sub-13	washout-early	ses-02	2	1.81605	Visual-centric
sub-13	washout-early	ses-02	3	1.5196	SalVentAttn-centric
sub-13	washout-early	ses-02	4	2.12655	Sensorimotor-centric
sub-13	washout-late	ses-01	1	2.09161	DMN-centric
sub-13	washout-late	ses-01	2	2.26678	Visual-centric
sub-13	washout-late	ses-01	3	1.96021	SalVentAttn-centric
sub-13	washout-late	ses-01	4	1.96545	Sensorimotor-centric
sub-13	washout-late	ses-02	1	1.85378	DMN-centric
sub-13	washout-late	ses-02	2	2.24509	Visual-centric
sub-13	washout-late	ses-02	3	2.19031	SalVentAttn-centric
sub-13	washout-late	ses-02	4	2.54673	Sensorimotor-centric
sub-14	base	ses-01	1	2.02833	DMN-centric
sub-14	base	ses-01	2	1.99065	Visual-centric
sub-14	base	ses-01	3	1.07952	SalVentAttn-centric
sub-14	base	ses-01	4	3.13725	Sensorimotor-centric
sub-14	base	ses-02	1	2.59294	DMN-centric
sub-14	base	ses-02	2	1.92891	Visual-centric
sub-14	base	ses-02	3	1.98974	SalVentAttn-centric
sub-14	base	ses-02	4	2.70256	Sensorimotor-centric
sub-14	early	ses-01	1	1.61483	DMN-centric
sub-14	early	ses-01	2	1.55339	Visual-centric
sub-14	early	ses-01	3	1.47005	SalVentAttn-centric
sub-14	early	ses-01	4	2.25145	Sensorimotor-centric
sub-14	early	ses-02	1	1.92816	DMN-centric
sub-14	early	ses-02	2	1.69998	Visual-centric
sub-14	early	ses-02	3	1.16438	SalVentAttn-centric
sub-14	early	ses-02	4	2.11782	Sensorimotor-centric
sub-14	late	ses-01	1	2.35982	DMN-centric
sub-14	late	ses-01	2	1.91391	Visual-centric
sub-14	late	ses-01	3	2.59792	SalVentAttn-centric
sub-14	late	ses-01	4	2.06304	Sensorimotor-centric
sub-14	late	ses-02	1	1.89871	DMN-centric
sub-14	late	ses-02	2	2.27365	Visual-centric
sub-14	late	ses-02	3	2.25907	SalVentAttn-centric
sub-14	late	ses-02	4	1.8929	Sensorimotor-centric
sub-14	washout-early	ses-01	1	2.64154	DMN-centric
sub-14	washout-early	ses-01	2	4.83353	Visual-centric
sub-14	washout-early	ses-01	3	2.65629	SalVentAttn-centric
sub-14	washout-early	ses-01	4	3.57575	Sensorimotor-centric
sub-14	washout-early	ses-02	1	2.70782	DMN-centric
sub-14	washout-early	ses-02	2	1.97486	Visual-centric
sub-14	washout-early	ses-02	3	2.29432	SalVentAttn-centric
sub-14	washout-early	ses-02	4	2.41069	Sensorimotor-centric
sub-14	washout-late	ses-01	1	1.82168	DMN-centric
sub-14	washout-late	ses-01	2	2.51565	Visual-centric
sub-14	washout-late	ses-01	3	2.71337	SalVentAttn-centric
sub-14	washout-late	ses-01	4	2.41082	Sensorimotor-centric
sub-14	washout-late	ses-02	1	2.17218	DMN-centric
sub-14	washout-late	ses-02	2	1.30677	Visual-centric
sub-14	washout-late	ses-02	3	1.49013	SalVentAttn-centric
sub-14	washout-late	ses-02	4	2.16641	Sensorimotor-centric
sub-15	base	ses-01	1	2.2508	DMN-centric
sub-15	base	ses-01	2	2.22487	Visual-centric
sub-15	base	ses-01	3	1.47757	SalVentAttn-centric
sub-15	base	ses-01	4	2.60824	Sensorimotor-centric
sub-15	base	ses-02	1	1.84443	DMN-centric
sub-15	base	ses-02	2	2.75313	Visual-centric
sub-15	base	ses-02	3	1.60793	SalVentAttn-centric
sub-15	base	ses-02	4	2.11684	Sensorimotor-centric
sub-15	early	ses-01	1	1.99285	DMN-centric
sub-15	early	ses-01	2	1.55471	Visual-centric
sub-15	early	ses-01	3	2.23382	SalVentAttn-centric
sub-15	early	ses-01	4	2.28485	Sensorimotor-centric
sub-15	early	ses-02	1	2.66947	DMN-centric
sub-15	early	ses-02	2	2.75306	Visual-centric
sub-15	early	ses-02	3	2.31261	SalVentAttn-centric
sub-15	early	ses-02	4	2.14722	Sensorimotor-centric
sub-15	late	ses-01	1	1.68449	DMN-centric
sub-15	late	ses-01	2	2.46639	Visual-centric
sub-15	late	ses-01	3	2.06956	SalVentAttn-centric
sub-15	late	ses-01	4	1.6357	Sensorimotor-centric
sub-15	late	ses-02	1	2.17452	DMN-centric
sub-15	late	ses-02	2	2.3514	Visual-centric
sub-15	late	ses-02	3	2.83975	SalVentAttn-centric
sub-15	late	ses-02	4	2.02384	Sensorimotor-centric
sub-15	washout-early	ses-01	1	2.61449	DMN-centric
sub-15	washout-early	ses-01	2	1.61588	Visual-centric
sub-15	washout-early	ses-01	3	2.31506	SalVentAttn-centric
sub-15	washout-early	ses-01	4	2.54175	Sensorimotor-centric
sub-15	washout-early	ses-02	1	1.8853	DMN-centric
sub-15	washout-early	ses-02	2	1.82564	Visual-centric
sub-15	washout-early	ses-02	3	1.15167	SalVentAttn-centric
sub-15	washout-early	ses-02	4	2.99901	Sensorimotor-centric
sub-15	washout-late	ses-01	1	2.0933	DMN-centric
sub-15	washout-late	ses-01	2	2.15889	Visual-centric
sub-15	washout-late	ses-01	3	1.92062	SalVentAttn-centric
sub-15	washout-late	ses-01	4	2.92587	Sensorimotor-centric
sub-15	washout-late	ses-02	1	1.95139	DMN-centric
sub-15	washout-late	ses-02	2	3.29048	Visual-centric
sub-15	washout-late	ses-02	3	2.45913	SalVentAttn-centric
sub-15	washout-late	ses-02	4	2.49638	Sensorimotor-centric
sub-16	base	ses-01	1	2.31919	DMN-centric
sub-16	base	ses-01	2	1.81839	Visual-centric
sub-16	base	ses-01	3	1.514	SalVentAttn-centric
sub-16	base	ses-01	4	2.76452	Sensorimotor-centric
sub-16	base	ses-02	1	2.96957	DMN-centric
sub-16	base	ses-02	2	2.08199	Visual-centric
sub-16	base	ses-02	3	1.40572	SalVentAttn-centric
sub-16	base	ses-02	4	3.86582	Sensorimotor-centric
sub-16	early	ses-01	1	2.52286	DMN-centric
sub-16	early	ses-01	2	1.82005	Visual-centric
sub-16	early	ses-01	3	1.82413	SalVentAttn-centric
sub-16	early	ses-01	4	3.10494	Sensorimotor-centric
sub-16	early	ses-02	1	1.59364	DMN-centric
sub-16	early	ses-02	2	1.55065	Visual-centric
sub-16	early	ses-02	3	1.47667	SalVentAttn-centric
sub-16	early	ses-02	4	1.85834	Sensorimotor-centric
sub-16	late	ses-01	1	2.019	DMN-centric
sub-16	late	ses-01	2	2.19716	Visual-centric
sub-16	late	ses-01	3	2.40132	SalVentAttn-centric
sub-16	late	ses-01	4	2.39923	Sensorimotor-centric
sub-16	late	ses-02	1	1.93323	DMN-centric
sub-16	late	ses-02	2	2.77524	Visual-centric
sub-16	late	ses-02	3	1.61147	SalVentAttn-centric
sub-16	late	ses-02	4	1.60584	Sensorimotor-centric
sub-16	washout-early	ses-01	1	2.02628	DMN-centric
sub-16	washout-early	ses-01	2	1.87958	Visual-centric
sub-16	washout-early	ses-01	3	1.39957	SalVentAttn-centric
sub-16	washout-early	ses-01	4	2.54202	Sensorimotor-centric
sub-16	washout-early	ses-02	1	2.04869	DMN-centric
sub-16	washout-early	ses-02	2	1.55086	Visual-centric
sub-16	washout-early	ses-02	3	2.03703	SalVentAttn-centric
sub-16	washout-early	ses-02	4	2.55195	Sensorimotor-centric
sub-16	washout-late	ses-01	1	2.15834	DMN-centric
sub-16	washout-late	ses-01	2	2.06816	Visual-centric
sub-16	washout-late	ses-01	3	2.14831	SalVentAttn-centric
sub-16	washout-late	ses-01	4	2.12942	Sensorimotor-centric
sub-16	washout-late	ses-02	1	1.84591	DMN-centric
sub-16	washout-late	ses-02	2	1.89183	Visual-centric
sub-16	washout-late	ses-02	3	1.72906	SalVentAttn-centric
sub-16	washout-late	ses-02	4	2.50434	Sensorimotor-centric
sub-18	base	ses-01	1	2.59517	DMN-centric
sub-18	base	ses-01	2	2.08393	Visual-centric
sub-18	base	ses-01	3	1.58947	SalVentAttn-centric
sub-18	base	ses-01	4	2.70229	Sensorimotor-centric
sub-18	base	ses-02	1	2.00257	DMN-centric
sub-18	base	ses-02	2	2.28126	Visual-centric
sub-18	base	ses-02	3	1.44659	SalVentAttn-centric
sub-18	base	ses-02	4	1.88828	Sensorimotor-centric
sub-18	early	ses-01	1	2.69898	DMN-centric
sub-18	early	ses-01	2	1.6858	Visual-centric
sub-18	early	ses-01	3	2.16298	SalVentAttn-centric
sub-18	early	ses-01	4	2.7068	Sensorimotor-centric
sub-18	early	ses-02	1	2.30335	DMN-centric
sub-18	early	ses-02	2	1.55812	Visual-centric
sub-18	early	ses-02	3	2.37234	SalVentAttn-centric
sub-18	early	ses-02	4	2.57182	Sensorimotor-centric
sub-18	late	ses-01	1	2.12806	DMN-centric
sub-18	late	ses-01	2	2.12877	Visual-centric
sub-18	late	ses-01	3	2.26027	SalVentAttn-centric
sub-18	late	ses-01	4	2.30465	Sensorimotor-centric
sub-18	late	ses-02	1	1.80232	DMN-centric
sub-18	late	ses-02	2	1.77486	Visual-centric
sub-18	late	ses-02	3	2.47485	SalVentAttn-centric
sub-18	late	ses-02	4	2.13519	Sensorimotor-centric
sub-18	washout-early	ses-01	1	2.1709	DMN-centric
sub-18	washout-early	ses-01	2	2.68744	Visual-centric
sub-18	washout-early	ses-01	3	1.29702	SalVentAttn-centric
sub-18	washout-early	ses-01	4	2.19268	Sensorimotor-centric
sub-18	washout-early	ses-02	1	2.63657	DMN-centric
sub-18	washout-early	ses-02	2	2.12967	Visual-centric
sub-18	washout-early	ses-02	3	1.76077	SalVentAttn-centric
sub-18	washout-early	ses-02	4	2.23944	Sensorimotor-centric
sub-18	washout-late	ses-01	1	1.47029	DMN-centric
sub-18	washout-late	ses-01	2	2.04665	Visual-centric
sub-18	washout-late	ses-01	3	1.7099	SalVentAttn-centric
sub-18	washout-late	ses-01	4	2.49746	Sensorimotor-centric
sub-18	washout-late	ses-02	1	1.8649	DMN-centric
sub-18	washout-late	ses-02	2	2.08461	Visual-centric
sub-18	washout-late	ses-02	3	2.33563	SalVentAttn-centric
sub-18	washout-late	ses-02	4	2.16112	Sensorimotor-centric
sub-19	base	ses-01	1	2.29025	DMN-centric
sub-19	base	ses-01	2	2.37929	Visual-centric
sub-19	base	ses-01	3	2.09496	SalVentAttn-centric
sub-19	base	ses-01	4	3.37511	Sensorimotor-centric
sub-19	base	ses-02	1	2.28567	DMN-centric
sub-19	base	ses-02	2	2.36249	Visual-centric
sub-19	base	ses-02	3	1.98283	SalVentAttn-centric
sub-19	base	ses-02	4	3.03742	Sensorimotor-centric
sub-19	early	ses-01	1	1.59156	DMN-centric
sub-19	early	ses-01	2	1.26087	Visual-centric
sub-19	early	ses-01	3	0.837215	SalVentAttn-centric
sub-19	early	ses-01	4	1.9607	Sensorimotor-centric
sub-19	early	ses-02	1	2.354	DMN-centric
sub-19	early	ses-02	2	2.08222	Visual-centric
sub-19	early	ses-02	3	2.15205	SalVentAttn-centric
sub-19	early	ses-02	4	2.85438	Sensorimotor-centric
sub-19	late	ses-01	1	2.22853	DMN-centric
sub-19	late	ses-01	2	1.82628	Visual-centric
sub-19	late	ses-01	3	1.66054	SalVentAttn-centric
sub-19	late	ses-01	4	1.90273	Sensorimotor-centric
sub-19	late	ses-02	1	2.54198	DMN-centric
sub-19	late	ses-02	2	1.9241	Visual-centric
sub-19	late	ses-02	3	1.37045	SalVentAttn-centric
sub-19	late	ses-02	4	2.09713	Sensorimotor-centric
sub-19	washout-early	ses-01	1	2.05044	DMN-centric
sub-19	washout-early	ses-01	2	1.79739	Visual-centric
sub-19	washout-early	ses-01	3	1.63573	SalVentAttn-centric
sub-19	washout-early	ses-01	4	2.45573	Sensorimotor-centric
sub-19	washout-early	ses-02	1	2.14718	DMN-centric
sub-19	washout-early	ses-02	2	2.01992	Visual-centric
sub-19	washout-early	ses-02	3	1.97976	SalVentAttn-centric
sub-19	washout-early	ses-02	4	2.15689	Sensorimotor-centric
sub-19	washout-late	ses-01	1	2.07596	DMN-centric
sub-19	washout-late	ses-01	2	2.27158	Visual-centric
sub-19	washout-late	ses-01	3	2.01142	SalVentAttn-centric
sub-19	washout-late	ses-01	4	2.18418	Sensorimotor-centric
sub-19	washout-late	ses-02	1	2.28485	DMN-centric
sub-19	washout-late	ses-02	2	3.15401	Visual-centric
sub-19	washout-late	ses-02	3	2.94392	SalVentAttn-centric
sub-19	washout-late	ses-02	4	3.41226	Sensorimotor-centric
sub-20	base	ses-01	1	2.72498	DMN-centric
sub-20	base	ses-01	2	2.7269	Visual-centric
sub-20	base	ses-01	3	2.00768	SalVentAttn-centric
sub-20	base	ses-01	4	4.12501	Sensorimotor-centric
sub-20	base	ses-02	1	3.53201	DMN-centric
sub-20	base	ses-02	2	2.64089	Visual-centric
sub-20	base	ses-02	3	2.18701	SalVentAttn-centric
sub-20	base	ses-02	4	3.81603	Sensorimotor-centric
sub-20	early	ses-01	1	1.96667	DMN-centric
sub-20	early	ses-01	2	1.3904	Visual-centric
sub-20	early	ses-01	3	1.70516	SalVentAttn-centric
sub-20	early	ses-01	4	1.70446	Sensorimotor-centric
sub-20	early	ses-02	1	1.89986	DMN-centric
sub-20	early	ses-02	2	1.53399	Visual-centric
sub-20	early	ses-02	3	2.13838	SalVentAttn-centric
sub-20	early	ses-02	4	2.96088	Sensorimotor-centric
sub-20	late	ses-01	1	1.61308	DMN-centric
sub-20	late	ses-01	2	1.83955	Visual-centric
sub-20	late	ses-01	3	1.62135	SalVentAttn-centric
sub-20	late	ses-01	4	1.67493	Sensorimotor-centric
sub-20	late	ses-02	1	2.06275	DMN-centric
sub-20	late	ses-02	2	2.40847	Visual-centric
sub-20	late	ses-02	3	1.62855	SalVentAttn-centric
sub-20	late	ses-02	4	2.58697	Sensorimotor-centric
sub-20	washout-early	ses-01	1	1.98496	DMN-centric
sub-20	washout-early	ses-01	2	2.54665	Visual-centric
sub-20	washout-early	ses-01	3	2.66518	SalVentAttn-centric
sub-20	washout-early	ses-01	4	2.17052	Sensorimotor-centric
sub-20	washout-early	ses-02	1	2.21926	DMN-centric
sub-20	washout-early	ses-02	2	2.0659	Visual-centric
sub-20	washout-early	ses-02	3	1.44578	SalVentAttn-centric
sub-20	washout-early	ses-02	4	3.26915	Sensorimotor-centric
sub-20	washout-late	ses-01	1	1.79066	DMN-centric
sub-20	washout-late	ses-01	2	2.38297	Visual-centric
sub-20	washout-late	ses-01	3	2.41573	SalVentAttn-centric
sub-20	washout-late	ses-01	4	2.75722	Sensorimotor-centric
sub-20	washout-late	ses-02	1	1.62575	DMN-centric
sub-20	washout-late	ses-02	2	2.11862	Visual-centric
sub-20	washout-late	ses-02	3	1.9518	SalVentAttn-centric
sub-20	washout-late	ses-02	4	1.83035	Sensorimotor-centric
sub-21	base	ses-01	1	3.13525	DMN-centric
sub-21	base	ses-01	2	2.88739	Visual-centric
sub-21	base	ses-01	3	1.90882	SalVentAttn-centric
sub-21	base	ses-01	4	4.75426	Sensorimotor-centric
sub-21	base	ses-02	1	1.68194	DMN-centric
sub-21	base	ses-02	2	1.72804	Visual-centric
sub-21	base	ses-02	3	1.2493	SalVentAttn-centric
sub-21	base	ses-02	4	1.74302	Sensorimotor-centric
sub-21	early	ses-01	1	1.9157	DMN-centric
sub-21	early	ses-01	2	1.87688	Visual-centric
sub-21	early	ses-01	3	2.71172	SalVentAttn-centric
sub-21	early	ses-01	4	3.06523	Sensorimotor-centric
sub-21	early	ses-02	1	1.7162	DMN-centric
sub-21	early	ses-02	2	1.23247	Visual-centric
sub-21	early	ses-02	3	2.25553	SalVentAttn-centric
sub-21	early	ses-02	4	1.46911	Sensorimotor-centric
sub-21	late	ses-01	1	2.09992	DMN-centric
sub-21	late	ses-01	2	2.70763	Visual-centric
sub-21	late	ses-01	3	2.69013	SalVentAttn-centric
sub-21	late	ses-01	4	3.12846	Sensorimotor-centric
sub-21	late	ses-02	1	2.07257	DMN-centric
sub-21	late	ses-02	2	2.07128	Visual-centric
sub-21	late	ses-02	3	2.14917	SalVentAttn-centric
sub-21	late	ses-02	4	2.01645	Sensorimotor-centric
sub-21	washout-early	ses-01	1	1.37211	DMN-centric
sub-21	washout-early	ses-01	2	2.26826	Visual-centric
sub-21	washout-early	ses-01	3	1.91338	SalVentAttn-centric
sub-21	washout-early	ses-01	4	1.99016	Sensorimotor-centric
sub-21	washout-early	ses-02	1	1.75646	DMN-centric
sub-21	washout-early	ses-02	2	1.91778	Visual-centric
sub-21	washout-early	ses-02	3	1.83596	SalVentAttn-centric
sub-21	washout-early	ses-02	4	2.25343	Sensorimotor-centric
sub-21	washout-late	ses-01	1	2.60645	DMN-centric
sub-21	washout-late	ses-01	2	2.95052	Visual-centric
sub-21	washout-late	ses-01	3	2.1247	SalVentAttn-centric
sub-21	washout-late	ses-01	4	2.61444	Sensorimotor-centric
sub-21	washout-late	ses-02	1	1.31016	DMN-centric
sub-21	washout-late	ses-02	2	1.98758	Visual-centric
sub-21	washout-late	ses-02	3	1.2747	SalVentAttn-centric
sub-21	washout-late	ses-02	4	1.13083	Sensorimotor-centric
sub-22	base	ses-01	1	2.39277	DMN-centric
sub-22	base	ses-01	2	2.39155	Visual-centric
sub-22	base	ses-01	3	1.25596	SalVentAttn-centric
sub-22	base	ses-01	4	2.38378	Sensorimotor-centric
sub-22	base	ses-02	1	3.01434	DMN-centric
sub-22	base	ses-02	2	1.56506	Visual-centric
sub-22	base	ses-02	3	1.82827	SalVentAttn-centric
sub-22	base	ses-02	4	3.4273	Sensorimotor-centric
sub-22	early	ses-01	1	2.1548	DMN-centric
sub-22	early	ses-01	2	1.43682	Visual-centric
sub-22	early	ses-01	3	1.47791	SalVentAttn-centric
sub-22	early	ses-01	4	2.52079	Sensorimotor-centric
sub-22	early	ses-02	1	1.75299	DMN-centric
sub-22	early	ses-02	2	1.97954	Visual-centric
sub-22	early	ses-02	3	2.67589	SalVentAttn-centric
sub-22	early	ses-02	4	2.41119	Sensorimotor-centric
sub-22	late	ses-01	1	2.32455	DMN-centric
sub-22	late	ses-01	2	2.48067	Visual-centric
sub-22	late	ses-01	3	2.3839	SalVentAttn-centric
sub-22	late	ses-01	4	2.29543	Sensorimotor-centric
sub-22	late	ses-02	1	1.64452	DMN-centric
sub-22	late	ses-02	2	3.08667	Visual-centric
sub-22	late	ses-02	3	2.23854	SalVentAttn-centric
sub-22	late	ses-02	4	2.11386	Sensorimotor-centric
sub-22	washout-early	ses-01	1	1.54199	DMN-centric
sub-22	washout-early	ses-01	2	1.43891	Visual-centric
sub-22	washout-early	ses-01	3	1.59777	SalVentAttn-centric
sub-22	washout-early	ses-01	4	1.67458	Sensorimotor-centric
sub-22	washout-early	ses-02	1	2.21368	DMN-centric
sub-22	washout-early	ses-02	2	1.61443	Visual-centric
sub-22	washout-early	ses-02	3	2.00829	SalVentAttn-centric
sub-22	washout-early	ses-02	4	2.26471	Sensorimotor-centric
sub-22	washout-late	ses-01	1	1.72604	DMN-centric
sub-22	washout-late	ses-01	2	1.51759	Visual-centric
sub-22	washout-late	ses-01	3	2.0071	SalVentAttn-centric
sub-22	washout-late	ses-01	4	2.30082	Sensorimotor-centric
sub-22	washout-late	ses-02	1	1.37072	DMN-centric
sub-22	washout-late	ses-02	2	2.12129	Visual-centric
sub-22	washout-late	ses-02	3	1.93379	SalVentAttn-centric
sub-22	washout-late	ses-02	4	3.03208	Sensorimotor-centric
sub-23	base	ses-01	1	2.46038	DMN-centric
sub-23	base	ses-01	2	2.05176	Visual-centric
sub-23	base	ses-01	3	1.45418	SalVentAttn-centric
sub-23	base	ses-01	4	3.66614	Sensorimotor-centric
sub-23	base	ses-02	1	2.29868	DMN-centric
sub-23	base	ses-02	2	2.28389	Visual-centric
sub-23	base	ses-02	3	2.20466	SalVentAttn-centric
sub-23	base	ses-02	4	2.36594	Sensorimotor-centric
sub-23	early	ses-01	1	1.552	DMN-centric
sub-23	early	ses-01	2	1.3992	Visual-centric
sub-23	early	ses-01	3	1.38556	SalVentAttn-centric
sub-23	early	ses-01	4	2.46512	Sensorimotor-centric
sub-23	early	ses-02	1	2.06971	DMN-centric
sub-23	early	ses-02	2	1.63683	Visual-centric
sub-23	early	ses-02	3	1.94643	SalVentAttn-centric
sub-23	early	ses-02	4	2.5646	Sensorimotor-centric
sub-23	late	ses-01	1	1.94262	DMN-centric
sub-23	late	ses-01	2	2.61493	Visual-centric
sub-23	late	ses-01	3	1.34863	SalVentAttn-centric
sub-23	late	ses-01	4	1.95211	Sensorimotor-centric
sub-23	late	ses-02	1	2.3713	DMN-centric
sub-23	late	ses-02	2	2.89702	Visual-centric
sub-23	late	ses-02	3	2.92247	SalVentAttn-centric
sub-23	late	ses-02	4	1.92862	Sensorimotor-centric
sub-23	washout-early	ses-01	1	2.48219	DMN-centric
sub-23	washout-early	ses-01	2	2.272	Visual-centric
sub-23	washout-early	ses-01	3	2.42186	SalVentAttn-centric
sub-23	washout-early	ses-01	4	2.40758	Sensorimotor-centric
sub-23	washout-early	ses-02	1	2.86615	DMN-centric
sub-23	washout-early	ses-02	2	2.17294	Visual-centric
sub-23	washout-early	ses-02	3	1.86505	SalVentAttn-centric
sub-23	washout-early	ses-02	4	2.68088	Sensorimotor-centric
sub-23	washout-late	ses-01	1	1.62629	DMN-centric
sub-23	washout-late	ses-01	2	1.80765	Visual-centric
sub-23	washout-late	ses-01	3	1.55559	SalVentAttn-centric
sub-23	washout-late	ses-01	4	1.8912	Sensorimotor-centric
sub-23	washout-late	ses-02	1	1.93681	DMN-centric
sub-23	washout-late	ses-02	2	1.67258	Visual-centric
sub-23	washout-late	ses-02	3	2.11843	SalVentAttn-centric
sub-23	washout-late	ses-02	4	2.56072	Sensorimotor-centric
sub-24	base	ses-01	1	2.37611	DMN-centric
sub-24	base	ses-01	2	1.93241	Visual-centric
sub-24	base	ses-01	3	2.64291	SalVentAttn-centric
sub-24	base	ses-01	4	2.28215	Sensorimotor-centric
sub-24	base	ses-02	1	1.8678	DMN-centric
sub-24	base	ses-02	2	1.63674	Visual-centric
sub-24	base	ses-02	3	1.34253	SalVentAttn-centric
sub-24	base	ses-02	4	1.95746	Sensorimotor-centric
sub-24	early	ses-01	1	2.16236	DMN-centric
sub-24	early	ses-01	2	2.08359	Visual-centric
sub-24	early	ses-01	3	1.64608	SalVentAttn-centric
sub-24	early	ses-01	4	2.32632	Sensorimotor-centric
sub-24	early	ses-02	1	1.79233	DMN-centric
sub-24	early	ses-02	2	1.6123	Visual-centric
sub-24	early	ses-02	3	1.65953	SalVentAttn-centric
sub-24	early	ses-02	4	1.58118	Sensorimotor-centric
sub-24	late	ses-01	1	2.26768	DMN-centric
sub-24	late	ses-01	2	2.959	Visual-centric
sub-24	late	ses-01	3	1.76809	SalVentAttn-centric
sub-24	late	ses-01	4	2.66505	Sensorimotor-centric
sub-24	late	ses-02	1	1.71872	DMN-centric
sub-24	late	ses-02	2	1.45816	Visual-centric
sub-24	late	ses-02	3	2.13822	SalVentAttn-centric
sub-24	late	ses-02	4	1.69326	Sensorimotor-centric
sub-24	washout-early	ses-01	1	2.16959	DMN-centric
sub-24	washout-early	ses-01	2	2.07457	Visual-centric
sub-24	washout-early	ses-01	3	1.37166	SalVentAttn-centric
sub-24	washout-early	ses-01	4	3.34848	Sensorimotor-centric
sub-24	washout-early	ses-02	1	1.98608	DMN-centric
sub-24	washout-early	ses-02	2	1.66468	Visual-centric
sub-24	washout-early	ses-02	3	1.42281	SalVentAttn-centric
sub-24	washout-early	ses-02	4	2.74867	Sensorimotor-centric
sub-24	washout-late	ses-01	1	1.69906	DMN-centric
sub-24	washout-late	ses-01	2	1.58578	Visual-centric
sub-24	washout-late	ses-01	3	2.42104	SalVentAttn-centric
sub-24	washout-late	ses-01	4	1.92911	Sensorimotor-centric
sub-24	washout-late	ses-02	1	2.00055	DMN-centric
sub-24	washout-late	ses-02	2	1.84637	Visual-centric
sub-24	washout-late	ses-02	3	2.10646	SalVentAttn-centric
sub-24	washout-late	ses-02	4	2.33511	Sensorimotor-centric
sub-25	base	ses-01	1	1.6032	DMN-centric
sub-25	base	ses-01	2	1.72382	Visual-centric
sub-25	base	ses-01	3	1.92765	SalVentAttn-centric
sub-25	base	ses-01	4	2.03686	Sensorimotor-centric
sub-25	base	ses-02	1	2.17284	DMN-centric
sub-25	base	ses-02	2	1.9704	Visual-centric
sub-25	base	ses-02	3	1.81986	SalVentAttn-centric
sub-25	base	ses-02	4	3.49544	Sensorimotor-centric
sub-25	early	ses-01	1	2.36182	DMN-centric
sub-25	early	ses-01	2	1.48989	Visual-centric
sub-25	early	ses-01	3	1.57307	SalVentAttn-centric
sub-25	early	ses-01	4	3.15916	Sensorimotor-centric
sub-25	early	ses-02	1	2.40241	DMN-centric
sub-25	early	ses-02	2	3.13069	Visual-centric
sub-25	early	ses-02	3	2.88725	SalVentAttn-centric
sub-25	early	ses-02	4	2.78688	Sensorimotor-centric
sub-25	late	ses-01	1	1.6904	DMN-centric
sub-25	late	ses-01	2	2.26122	Visual-centric
sub-25	late	ses-01	3	1.66732	SalVentAttn-centric
sub-25	late	ses-01	4	2.8875	Sensorimotor-centric
sub-25	late	ses-02	1	2.1228	DMN-centric
sub-25	late	ses-02	2	2.02712	Visual-centric
sub-25	late	ses-02	3	2.42494	SalVentAttn-centric
sub-25	late	ses-02	4	2.25374	Sensorimotor-centric
sub-25	washout-early	ses-01	1	2.14117	DMN-centric
sub-25	washout-early	ses-01	2	1.94447	Visual-centric
sub-25	washout-early	ses-01	3	2.07868	SalVentAttn-centric
sub-25	washout-early	ses-01	4	1.60107	Sensorimotor-centric
sub-25	washout-early	ses-02	1	1.76788	DMN-centric
sub-25	washout-early	ses-02	2	1.98711	Visual-centric
sub-25	washout-early	ses-02	3	2.25507	SalVentAttn-centric
sub-25	washout-early	ses-02	4	1.4999	Sensorimotor-centric
sub-25	washout-late	ses-01	1	1.97602	DMN-centric
sub-25	washout-late	ses-01	2	1.69671	Visual-centric
sub-25	washout-late	ses-01	3	1.78805	SalVentAttn-centric
sub-25	washout-late	ses-01	4	2.99085	Sensorimotor-centric
sub-25	washout-late	ses-02	1	1.80718	DMN-centric
sub-25	washout-late	ses-02	2	3.13187	Visual-centric
sub-25	washout-late	ses-02	3	1.78875	SalVentAttn-centric
sub-25	washout-late	ses-02	4	1.57718	Sensorimotor-centric
sub-26	base	ses-01	1	2.1554	DMN-centric
sub-26	base	ses-01	2	1.83561	Visual-centric
sub-26	base	ses-01	3	1.14333	SalVentAttn-centric
sub-26	base	ses-01	4	2.94818	Sensorimotor-centric
sub-26	base	ses-02	1	2.32287	DMN-centric
sub-26	base	ses-02	2	1.82852	Visual-centric
sub-26	base	ses-02	3	1.56904	SalVentAttn-centric
sub-26	base	ses-02	4	2.93717	Sensorimotor-centric
sub-26	early	ses-01	1	1.55707	DMN-centric
sub-26	early	ses-01	2	1.36595	Visual-centric
sub-26	early	ses-01	3	1.05824	SalVentAttn-centric
sub-26	early	ses-01	4	2.22891	Sensorimotor-centric
sub-26	early	ses-02	1	1.80061	DMN-centric
sub-26	early	ses-02	2	1.78305	Visual-centric
sub-26	early	ses-02	3	2.12196	SalVentAttn-centric
sub-26	early	ses-02	4	2.18259	Sensorimotor-centric
sub-26	late	ses-01	1	2.59053	DMN-centric
sub-26	late	ses-01	2	1.77571	Visual-centric
sub-26	late	ses-01	3	2.68302	SalVentAttn-centric
sub-26	late	ses-01	4	2.27327	Sensorimotor-centric
sub-26	late	ses-02	1	2.60875	DMN-centric
sub-26	late	ses-02	2	2.89547	Visual-centric
sub-26	late	ses-02	3	2.47503	SalVentAttn-centric
sub-26	late	ses-02	4	3.27807	Sensorimotor-centric
sub-26	washout-early	ses-01	1	2.1274	DMN-centric
sub-26	washout-early	ses-01	2	1.98633	Visual-centric
sub-26	washout-early	ses-01	3	1.76576	SalVentAttn-centric
sub-26	washout-early	ses-01	4	2.11375	Sensorimotor-centric
sub-26	washout-early	ses-02	1	1.96737	DMN-centric
sub-26	washout-early	ses-02	2	1.96929	Visual-centric
sub-26	washout-early	ses-02	3	1.9723	SalVentAttn-centric
sub-26	washout-early	ses-02	4	2.21379	Sensorimotor-centric
sub-26	washout-late	ses-01	1	1.66165	DMN-centric
sub-26	washout-late	ses-01	2	2.26891	Visual-centric
sub-26	washout-late	ses-01	3	1.29995	SalVentAttn-centric
sub-26	washout-late	ses-01	4	2.6947	Sensorimotor-centric
sub-26	washout-late	ses-02	1	1.66088	DMN-centric
sub-26	washout-late	ses-02	2	2.77672	Visual-centric
sub-26	washout-late	ses-02	3	2.68498	SalVentAttn-centric
sub-26	washout-late	ses-02	4	2.00547	Sensorimotor-centric
sub-27	base	ses-01	1	2.49049	DMN-centric
sub-27	base	ses-01	2	2.28854	Visual-centric
sub-27	base	ses-01	3	1.83484	SalVentAttn-centric
sub-27	base	ses-01	4	2.64973	Sensorimotor-centric
sub-27	base	ses-02	1	2.28459	DMN-centric
sub-27	base	ses-02	2	1.65377	Visual-centric
sub-27	base	ses-02	3	1.76001	SalVentAttn-centric
sub-27	base	ses-02	4	2.77883	Sensorimotor-centric
sub-27	early	ses-01	1	1.66885	DMN-centric
sub-27	early	ses-01	2	1.30173	Visual-centric
sub-27	early	ses-01	3	1.11266	SalVentAttn-centric
sub-27	early	ses-01	4	1.99729	Sensorimotor-centric
sub-27	early	ses-02	1	2.01673	DMN-centric
sub-27	early	ses-02	2	1.60747	Visual-centric
sub-27	early	ses-02	3	1.22878	SalVentAttn-centric
sub-27	early	ses-02	4	2.44341	Sensorimotor-centric
sub-27	late	ses-01	1	2.22794	DMN-centric
sub-27	late	ses-01	2	1.92375	Visual-centric
sub-27	late	ses-01	3	1.97942	SalVentAttn-centric
sub-27	late	ses-01	4	2.26588	Sensorimotor-centric
sub-27	late	ses-02	1	2.27101	DMN-centric
sub-27	late	ses-02	2	2.13134	Visual-centric
sub-27	late	ses-02	3	2.19295	SalVentAttn-centric
sub-27	late	ses-02	4	1.82532	Sensorimotor-centric
sub-27	washout-early	ses-01	1	1.8923	DMN-centric
sub-27	washout-early	ses-01	2	2.7681	Visual-centric
sub-27	washout-early	ses-01	3	1.6563	SalVentAttn-centric
sub-27	washout-early	ses-01	4	2.44153	Sensorimotor-centric
sub-27	washout-early	ses-02	1	2.06903	DMN-centric
sub-27	washout-early	ses-02	2	2.37047	Visual-centric
sub-27	washout-early	ses-02	3	2.01057	SalVentAttn-centric
sub-27	washout-early	ses-02	4	3.0595	Sensorimotor-centric
sub-27	washout-late	ses-01	1	2.11796	DMN-centric
sub-27	washout-late	ses-01	2	2.34169	Visual-centric
sub-27	washout-late	ses-01	3	1.56657	SalVentAttn-centric
sub-27	washout-late	ses-01	4	2.41837	Sensorimotor-centric
sub-27	washout-late	ses-02	1	1.84655	DMN-centric
sub-27	washout-late	ses-02	2	1.81143	Visual-centric
sub-27	washout-late	ses-02	3	2.13989	SalVentAttn-centric
sub-27	washout-late	ses-02	4	2.63982	Sensorimotor-centric
sub-28	base	ses-01	1	2.55272	DMN-centric
sub-28	base	ses-01	2	1.91646	Visual-centric
sub-28	base	ses-01	3	1.44957	SalVentAttn-centric
sub-28	base	ses-01	4	2.86736	Sensorimotor-centric
sub-28	base	ses-02	1	1.99146	DMN-centric
sub-28	base	ses-02	2	2.08159	Visual-centric
sub-28	base	ses-02	3	1.54882	SalVentAttn-centric
sub-28	base	ses-02	4	2.22311	Sensorimotor-centric
sub-28	early	ses-01	1	2.64943	DMN-centric
sub-28	early	ses-01	2	1.72263	Visual-centric
sub-28	early	ses-01	3	1.50919	SalVentAttn-centric
sub-28	early	ses-01	4	3.09478	Sensorimotor-centric
sub-28	early	ses-02	1	2.09451	DMN-centric
sub-28	early	ses-02	2	1.79715	Visual-centric
sub-28	early	ses-02	3	1.35523	SalVentAttn-centric
sub-28	early	ses-02	4	1.99663	Sensorimotor-centric
sub-28	late	ses-01	1	2.55331	DMN-centric
sub-28	late	ses-01	2	2.4573	Visual-centric
sub-28	late	ses-01	3	3.49886	SalVentAttn-centric
sub-28	late	ses-01	4	2.46022	Sensorimotor-centric
sub-28	late	ses-02	1	2.07653	DMN-centric
sub-28	late	ses-02	2	2.2949	Visual-centric
sub-28	late	ses-02	3	2.6716	SalVentAttn-centric
sub-28	late	ses-02	4	3.17141	Sensorimotor-centric
sub-28	washout-early	ses-01	1	1.82495	DMN-centric
sub-28	washout-early	ses-01	2	1.58091	Visual-centric
sub-28	washout-early	ses-01	3	1.21315	SalVentAttn-centric
sub-28	washout-early	ses-01	4	2.68612	Sensorimotor-centric
sub-28	washout-early	ses-02	1	1.64817	DMN-centric
sub-28	washout-early	ses-02	2	2.29592	Visual-centric
sub-28	washout-early	ses-02	3	2.3621	SalVentAttn-centric
sub-28	washout-early	ses-02	4	1.91477	Sensorimotor-centric
sub-28	washout-late	ses-01	1	1.82262	DMN-centric
sub-28	washout-late	ses-01	2	2.16845	Visual-centric
sub-28	washout-late	ses-01	3	2.09235	SalVentAttn-centric
sub-28	washout-late	ses-01	4	2.19634	Sensorimotor-centric
sub-28	washout-late	ses-02	1	1.56202	DMN-centric
sub-28	washout-late	ses-02	2	2.19732	Visual-centric
sub-28	washout-late	ses-02	3	1.72078	SalVentAttn-centric
sub-28	washout-late	ses-02	4	1.95294	Sensorimotor-centric
sub-29	base	ses-01	1	2.32252	DMN-centric
sub-29	base	ses-01	2	2.21447	Visual-centric
sub-29	base	ses-01	3	1.29338	SalVentAttn-centric
sub-29	base	ses-01	4	2.98121	Sensorimotor-centric
sub-29	base	ses-02	1	2.34098	DMN-centric
sub-29	base	ses-02	2	2.9354	Visual-centric
sub-29	base	ses-02	3	1.44752	SalVentAttn-centric
sub-29	base	ses-02	4	3.1976	Sensorimotor-centric
sub-29	early	ses-01	1	2.04059	DMN-centric
sub-29	early	ses-01	2	1.88528	Visual-centric
sub-29	early	ses-01	3	2.39286	SalVentAttn-centric
sub-29	early	ses-01	4	2.21313	Sensorimotor-centric
sub-29	early	ses-02	1	1.59428	DMN-centric
sub-29	early	ses-02	2	2.26475	Visual-centric
sub-29	early	ses-02	3	1.8076	SalVentAttn-centric
sub-29	early	ses-02	4	2.12368	Sensorimotor-centric
sub-29	late	ses-01	1	1.74869	DMN-centric
sub-29	late	ses-01	2	1.62953	Visual-centric
sub-29	late	ses-01	3	2.16524	SalVentAttn-centric
sub-29	late	ses-01	4	2.03027	Sensorimotor-centric
sub-29	late	ses-02	1	2.05213	DMN-centric
sub-29	late	ses-02	2	2.30909	Visual-centric
sub-29	late	ses-02	3	1.77334	SalVentAttn-centric
sub-29	late	ses-02	4	2.5812	Sensorimotor-centric
sub-29	washout-early	ses-01	1	1.90325	DMN-centric
sub-29	washout-early	ses-01	2	1.90523	Visual-centric
sub-29	washout-early	ses-01	3	1.50521	SalVentAttn-centric
sub-29	washout-early	ses-01	4	3.5697	Sensorimotor-centric
sub-29	washout-early	ses-02	1	2.06069	DMN-centric
sub-29	washout-early	ses-02	2	2.2125	Visual-centric
sub-29	washout-early	ses-02	3	2.04586	SalVentAttn-centric
sub-29	washout-early	ses-02	4	1.99037	Sensorimotor-centric
sub-29	washout-late	ses-01	1	1.672	DMN-centric
sub-29	washout-late	ses-01	2	1.71392	Visual-centric
sub-29	washout-late	ses-01	3	1.32525	SalVentAttn-centric
sub-29	washout-late	ses-01	4	1.78563	Sensorimotor-centric
sub-29	washout-late	ses-02	1	2.85185	DMN-centric
sub-29	washout-late	ses-02	2	2.14572	Visual-centric
sub-29	washout-late	ses-02	3	2.77926	SalVentAttn-centric
sub-29	washout-late	ses-02	4	2.45937	Sensorimotor-centric
sub-30	base	ses-01	1	1.86416	DMN-centric
sub-30	base	ses-01	2	1.93202	Visual-centric
sub-30	base	ses-01	3	1.75337	SalVentAttn-centric
sub-30	base	ses-01	4	1.80311	Sensorimotor-centric
sub-30	base	ses-02	1	2.07624	DMN-centric
sub-30	base	ses-02	2	2.13927	Visual-centric
sub-30	base	ses-02	3	1.34747	SalVentAttn-centric
sub-30	base	ses-02	4	2.82034	Sensorimotor-centric
sub-30	early	ses-01	1	1.67638	DMN-centric
sub-30	early	ses-01	2	1.28193	Visual-centric
sub-30	early	ses-01	3	1.90017	SalVentAttn-centric
sub-30	early	ses-01	4	2.36044	Sensorimotor-centric
sub-30	early	ses-02	1	1.54925	DMN-centric
sub-30	early	ses-02	2	1.90976	Visual-centric
sub-30	early	ses-02	3	1.79944	SalVentAttn-centric
sub-30	early	ses-02	4	2.39324	Sensorimotor-centric
sub-30	late	ses-01	1	2.438	DMN-centric
sub-30	late	ses-01	2	2.49038	Visual-centric
sub-30	late	ses-01	3	1.8849	SalVentAttn-centric
sub-30	late	ses-01	4	2.75935	Sensorimotor-centric
sub-30	late	ses-02	1	1.79662	DMN-centric
sub-30	late	ses-02	2	2.53189	Visual-centric
sub-30	late	ses-02	3	2.32901	SalVentAttn-centric
sub-30	late	ses-02	4	2.18381	Sensorimotor-centric
sub-30	washout-early	ses-01	1	2.33821	DMN-centric
sub-30	washout-early	ses-01	2	1.84555	Visual-centric
sub-30	washout-early	ses-01	3	1.73902	SalVentAttn-centric
sub-30	washout-early	ses-01	4	2.49647	Sensorimotor-centric
sub-30	washout-early	ses-02	1	1.82506	DMN-centric
sub-30	washout-early	ses-02	2	1.70736	Visual-centric
sub-30	washout-early	ses-02	3	1.99913	SalVentAttn-centric
sub-30	washout-early	ses-02	4	1.53093	Sensorimotor-centric
sub-30	washout-late	ses-01	1	2.6242	DMN-centric
sub-30	washout-late	ses-01	2	1.91794	Visual-centric
sub-30	washout-late	ses-01	3	2.31412	SalVentAttn-centric
sub-30	washout-late	ses-01	4	3.45316	Sensorimotor-centric
sub-30	washout-late	ses-02	1	1.77079	DMN-centric
sub-30	washout-late	ses-02	2	1.83545	Visual-centric
sub-30	washout-late	ses-02	3	1.45521	SalVentAttn-centric
sub-30	washout-late	ses-02	4	2.23327	Sensorimotor-centric
sub-31	base	ses-01	1	2.08162	DMN-centric
sub-31	base	ses-01	2	1.75344	Visual-centric
sub-31	base	ses-01	3	1.66826	SalVentAttn-centric
sub-31	base	ses-01	4	3.45179	Sensorimotor-centric
sub-31	base	ses-02	1	2.5392	DMN-centric
sub-31	base	ses-02	2	2.05964	Visual-centric
sub-31	base	ses-02	3	1.79655	SalVentAttn-centric
sub-31	base	ses-02	4	2.50214	Sensorimotor-centric
sub-31	early	ses-01	1	2.34934	DMN-centric
sub-31	early	ses-01	2	1.66678	Visual-centric
sub-31	early	ses-01	3	1.86148	SalVentAttn-centric
sub-31	early	ses-01	4	2.74691	Sensorimotor-centric
sub-31	early	ses-02	1	2.06696	DMN-centric
sub-31	early	ses-02	2	1.96702	Visual-centric
sub-31	early	ses-02	3	1.5488	SalVentAttn-centric
sub-31	early	ses-02	4	1.67399	Sensorimotor-centric
sub-31	late	ses-01	1	1.89188	DMN-centric
sub-31	late	ses-01	2	3.31622	Visual-centric
sub-31	late	ses-01	3	2.74503	SalVentAttn-centric
sub-31	late	ses-01	4	2.51919	Sensorimotor-centric
sub-31	late	ses-02	1	1.59638	DMN-centric
sub-31	late	ses-02	2	2.04571	Visual-centric
sub-31	late	ses-02	3	1.96451	SalVentAttn-centric
sub-31	late	ses-02	4	2.06224	Sensorimotor-centric
sub-31	washout-early	ses-01	1	1.81193	DMN-centric
sub-31	washout-early	ses-01	2	1.75367	Visual-centric
sub-31	washout-early	ses-01	3	1.48419	SalVentAttn-centric
sub-31	washout-early	ses-01	4	2.04816	Sensorimotor-centric
sub-31	washout-early	ses-02	1	1.94201	DMN-centric
sub-31	washout-early	ses-02	2	2.14534	Visual-centric
sub-31	washout-early	ses-02	3	1.77104	SalVentAttn-centric
sub-31	washout-early	ses-02	4	2.58855	Sensorimotor-centric
sub-31	washout-late	ses-01	1	1.92867	DMN-centric
sub-31	washout-late	ses-01	2	1.82264	Visual-centric
sub-31	washout-late	ses-01	3	2.01921	SalVentAttn-centric
sub-31	washout-late	ses-01	4	2.14056	Sensorimotor-centric
sub-31	washout-late	ses-02	1	1.69929	DMN-centric
sub-31	washout-late	ses-02	2	1.68095	Visual-centric
sub-31	washout-late	ses-02	3	1.71515	SalVentAttn-centric
sub-31	washout-late	ses-02	4	2.73967	Sensorimotor-centric
sub-34	base	ses-01	1	1.94961	DMN-centric
sub-34	base	ses-01	2	2.00999	Visual-centric
sub-34	base	ses-01	3	1.1498	SalVentAttn-centric
sub-34	base	ses-01	4	2.98948	Sensorimotor-centric
sub-34	base	ses-02	1	3.31188	DMN-centric
sub-34	base	ses-02	2	2.7755	Visual-centric
sub-34	base	ses-02	3	1.99613	SalVentAttn-centric
sub-34	base	ses-02	4	3.45976	Sensorimotor-centric
sub-34	early	ses-01	1	2.02235	DMN-centric
sub-34	early	ses-01	2	1.71242	Visual-centric
sub-34	early	ses-01	3	1.53407	SalVentAttn-centric
sub-34	early	ses-01	4	2.78829	Sensorimotor-centric
sub-34	early	ses-02	1	2.26	DMN-centric
sub-34	early	ses-02	2	1.83521	Visual-centric
sub-34	early	ses-02	3	2.05442	SalVentAttn-centric
sub-34	early	ses-02	4	2.95209	Sensorimotor-centric
sub-34	late	ses-01	1	2.11247	DMN-centric
sub-34	late	ses-01	2	2.35778	Visual-centric
sub-34	late	ses-01	3	2.05099	SalVentAttn-centric
sub-34	late	ses-01	4	2.41041	Sensorimotor-centric
sub-34	late	ses-02	1	2.37168	DMN-centric
sub-34	late	ses-02	2	2.9059	Visual-centric
sub-34	late	ses-02	3	2.55121	SalVentAttn-centric
sub-34	late	ses-02	4	2.56954	Sensorimotor-centric
sub-34	washout-early	ses-01	1	1.73423	DMN-centric
sub-34	washout-early	ses-01	2	1.69773	Visual-centric
sub-34	washout-early	ses-01	3	1.67446	SalVentAttn-centric
sub-34	washout-early	ses-01	4	2.13843	Sensorimotor-centric
sub-34	washout-early	ses-02	1	2.02262	DMN-centric
sub-34	washout-early	ses-02	2	2.40551	Visual-centric
sub-34	washout-early	ses-02	3	1.72822	SalVentAttn-centric
sub-34	washout-early	ses-02	4	2.12647	Sensorimotor-centric
sub-34	washout-late	ses-01	1	1.96143	DMN-centric
sub-34	washout-late	ses-01	2	3.24607	Visual-centric
sub-34	washout-late	ses-01	3	1.92177	SalVentAttn-centric
sub-34	washout-late	ses-01	4	2.28359	Sensorimotor-centric
sub-34	washout-late	ses-02	1	2.87028	DMN-centric
sub-34	washout-late	ses-02	2	2.08146	Visual-centric
sub-34	washout-late	ses-02	3	2.68953	SalVentAttn-centric
sub-34	washout-late	ses-02	4	2.31983	Sensorimotor-centric
sub-36	base	ses-01	1	2.83065	DMN-centric
sub-36	base	ses-01	2	2.2511	Visual-centric
sub-36	base	ses-01	3	1.9784	SalVentAttn-centric
sub-36	base	ses-01	4	2.88251	Sensorimotor-centric
sub-36	base	ses-02	1	2.77723	DMN-centric
sub-36	base	ses-02	2	1.82117	Visual-centric
sub-36	base	ses-02	3	2.63647	SalVentAttn-centric
sub-36	base	ses-02	4	2.57746	Sensorimotor-centric
sub-36	early	ses-01	1	1.56384	DMN-centric
sub-36	early	ses-01	2	1.55681	Visual-centric
sub-36	early	ses-01	3	1.55575	SalVentAttn-centric
sub-36	early	ses-01	4	2.1231	Sensorimotor-centric
sub-36	early	ses-02	1	2.43499	DMN-centric
sub-36	early	ses-02	2	1.57503	Visual-centric
sub-36	early	ses-02	3	1.41109	SalVentAttn-centric
sub-36	early	ses-02	4	2.00863	Sensorimotor-centric
sub-36	late	ses-01	1	1.80587	DMN-centric
sub-36	late	ses-01	2	2.9924	Visual-centric
sub-36	late	ses-01	3	2.09614	SalVentAttn-centric
sub-36	late	ses-01	4	2.28776	Sensorimotor-centric
sub-36	late	ses-02	1	1.50582	DMN-centric
sub-36	late	ses-02	2	2.43961	Visual-centric
sub-36	late	ses-02	3	1.97696	SalVentAttn-centric
sub-36	late	ses-02	4	1.9783	Sensorimotor-centric
sub-36	washout-early	ses-01	1	2.71638	DMN-centric
sub-36	washout-early	ses-01	2	2.21263	Visual-centric
sub-36	washout-early	ses-01	3	1.66719	SalVentAttn-centric
sub-36	washout-early	ses-01	4	2.66033	Sensorimotor-centric
sub-36	washout-early	ses-02	1	1.76013	DMN-centric
sub-36	washout-early	ses-02	2	2.12222	Visual-centric
sub-36	washout-early	ses-02	3	2.05605	SalVentAttn-centric
sub-36	washout-early	ses-02	4	2.03215	Sensorimotor-centric
sub-36	washout-late	ses-01	1	1.73656	DMN-centric
sub-36	washout-late	ses-01	2	2.59584	Visual-centric
sub-36	washout-late	ses-01	3	1.3949	SalVentAttn-centric
sub-36	washout-late	ses-01	4	2.31081	Sensorimotor-centric
sub-36	washout-late	ses-02	1	1.86576	DMN-centric
sub-36	washout-late	ses-02	2	1.34483	Visual-centric
sub-36	washout-late	ses-02	3	1.72195	SalVentAttn-centric
sub-36	washout-late	ses-02	4	2.0873	Sensorimotor-centric
sub-37	base	ses-01	1	1.70774	DMN-centric
sub-37	base	ses-01	2	2.15649	Visual-centric
sub-37	base	ses-01	3	1.40323	SalVentAttn-centric
sub-37	base	ses-01	4	2.66583	Sensorimotor-centric
sub-37	base	ses-02	1	1.87568	DMN-centric
sub-37	base	ses-02	2	1.71384	Visual-centric
sub-37	base	ses-02	3	1.6757	SalVentAttn-centric
sub-37	base	ses-02	4	1.9052	Sensorimotor-centric
sub-37	early	ses-01	1	1.79481	DMN-centric
sub-37	early	ses-01	2	1.52735	Visual-centric
sub-37	early	ses-01	3	1.59704	SalVentAttn-centric
sub-37	early	ses-01	4	2.35964	Sensorimotor-centric
sub-37	early	ses-02	1	1.93991	DMN-centric
sub-37	early	ses-02	2	1.22757	Visual-centric
sub-37	early	ses-02	3	1.06947	SalVentAttn-centric
sub-37	early	ses-02	4	1.85152	Sensorimotor-centric
sub-37	late	ses-01	1	2.03368	DMN-centric
sub-37	late	ses-01	2	2.4338	Visual-centric
sub-37	late	ses-01	3	2.27782	SalVentAttn-centric
sub-37	late	ses-01	4	2.50984	Sensorimotor-centric
sub-37	late	ses-02	1	2.30633	DMN-centric
sub-37	late	ses-02	2	2.66595	Visual-centric
sub-37	late	ses-02	3	1.86909	SalVentAttn-centric
sub-37	late	ses-02	4	2.90855	Sensorimotor-centric
sub-37	washout-early	ses-01	1	2.01891	DMN-centric
sub-37	washout-early	ses-01	2	2.19687	Visual-centric
sub-37	washout-early	ses-01	3	1.92268	SalVentAttn-centric
sub-37	washout-early	ses-01	4	2.11011	Sensorimotor-centric
sub-37	washout-early	ses-02	1	1.85379	DMN-centric
sub-37	washout-early	ses-02	2	2.52554	Visual-centric
sub-37	washout-early	ses-02	3	1.81961	SalVentAttn-centric
sub-37	washout-early	ses-02	4	2.12628	Sensorimotor-centric
sub-37	washout-late	ses-01	1	1.90138	DMN-centric
sub-37	washout-late	ses-01	2	2.23713	Visual-centric
sub-37	washout-late	ses-01	3	1.78721	SalVentAttn-centric
sub-37	washout-late	ses-01	4	3.03265	Sensorimotor-centric
sub-37	washout-late	ses-02	1	2.26287	DMN-centric
sub-37	washout-late	ses-02	2	2.51022	Visual-centric
sub-37	washout-late	ses-02	3	2.21783	SalVentAttn-centric
sub-37	washout-late	ses-02	4	2.77382	Sensorimotor-centric
sub-39	base	ses-01	1	2.20549	DMN-centric
sub-39	base	ses-01	2	1.40101	Visual-centric
sub-39	base	ses-01	3	1.34308	SalVentAttn-centric
sub-39	base	ses-01	4	2.79535	Sensorimotor-centric
sub-39	base	ses-02	1	2.41667	DMN-centric
sub-39	base	ses-02	2	3.29637	Visual-centric
sub-39	base	ses-02	3	2.23421	SalVentAttn-centric
sub-39	base	ses-02	4	2.87277	Sensorimotor-centric
sub-39	early	ses-01	1	2.05316	DMN-centric
sub-39	early	ses-01	2	1.95215	Visual-centric
sub-39	early	ses-01	3	1.72531	SalVentAttn-centric
sub-39	early	ses-01	4	2.4607	Sensorimotor-centric
sub-39	early	ses-02	1	1.9462	DMN-centric
sub-39	early	ses-02	2	2.68186	Visual-centric
sub-39	early	ses-02	3	2.52115	SalVentAttn-centric
sub-39	early	ses-02	4	2.50653	Sensorimotor-centric
sub-39	late	ses-01	1	2.20618	DMN-centric
sub-39	late	ses-01	2	1.5513	Visual-centric
sub-39	late	ses-01	3	1.69031	SalVentAttn-centric
sub-39	late	ses-01	4	1.45922	Sensorimotor-centric
sub-39	late	ses-02	1	2.13178	DMN-centric
sub-39	late	ses-02	2	1.69598	Visual-centric
sub-39	late	ses-02	3	2.05603	SalVentAttn-centric
sub-39	late	ses-02	4	1.76724	Sensorimotor-centric
sub-39	washout-early	ses-01	1	1.8729	DMN-centric
sub-39	washout-early	ses-01	2	2.30394	Visual-centric
sub-39	washout-early	ses-01	3	1.40974	SalVentAttn-centric
sub-39	washout-early	ses-01	4	2.02168	Sensorimotor-centric
sub-39	washout-early	ses-02	1	2.44986	DMN-centric
sub-39	washout-early	ses-02	2	3.45098	Visual-centric
sub-39	washout-early	ses-02	3	2.81092	SalVentAttn-centric
sub-39	washout-early	ses-02	4	3.61096	Sensorimotor-centric
sub-39	washout-late	ses-01	1	1.58908	DMN-centric
sub-39	washout-late	ses-01	2	1.25509	Visual-centric
sub-39	washout-late	ses-01	3	1.61322	SalVentAttn-centric
sub-39	washout-late	ses-01	4	2.45595	Sensorimotor-centric
sub-39	washout-late	ses-02	1	2.42905	DMN-centric
sub-39	washout-late	ses-02	2	2.71466	Visual-centric
sub-39	washout-late	ses-02	3	2.21058	SalVentAttn-centric
sub-39	washout-late	ses-02	4	2.30723	Sensorimotor-centric

## Sheet: fig4
sub	epoch	ses	r	ensemble	method	ensemble_name
sub-01	late	ses-01	0.168401	1	pearson	DMN-centric
sub-01	washout-early	ses-01	0.0532977	1	pearson	DMN-centric
sub-01	washout-late	ses-01	0.0388633	1	pearson	DMN-centric
sub-01	early	ses-02	0.531503	1	pearson	DMN-centric
sub-01	late	ses-02	0.150054	1	pearson	DMN-centric
sub-01	washout-early	ses-02	0.348286	1	pearson	DMN-centric
sub-01	washout-late	ses-02	0.245608	1	pearson	DMN-centric
sub-02	late	ses-01	0.320791	1	pearson	DMN-centric
sub-02	washout-early	ses-01	0.418028	1	pearson	DMN-centric
sub-02	washout-late	ses-01	0.706465	1	pearson	DMN-centric
sub-02	early	ses-02	0.568873	1	pearson	DMN-centric
sub-02	late	ses-02	0.463027	1	pearson	DMN-centric
sub-02	washout-early	ses-02	0.630163	1	pearson	DMN-centric
sub-02	washout-late	ses-02	0.383854	1	pearson	DMN-centric
sub-03	late	ses-01	0.623651	1	pearson	DMN-centric
sub-03	washout-early	ses-01	0.232042	1	pearson	DMN-centric
sub-03	washout-late	ses-01	0.268972	1	pearson	DMN-centric
sub-03	early	ses-02	0.412859	1	pearson	DMN-centric
sub-03	late	ses-02	0.396766	1	pearson	DMN-centric
sub-03	washout-early	ses-02	0.454534	1	pearson	DMN-centric
sub-03	washout-late	ses-02	0.31471	1	pearson	DMN-centric
sub-06	late	ses-01	0.11099	1	pearson	DMN-centric
sub-06	washout-early	ses-01	0.26821	1	pearson	DMN-centric
sub-06	washout-late	ses-01	0.476718	1	pearson	DMN-centric
sub-06	early	ses-02	-0.0335924	1	pearson	DMN-centric
sub-06	late	ses-02	0.359898	1	pearson	DMN-centric
sub-06	washout-early	ses-02	0.477308	1	pearson	DMN-centric
sub-06	washout-late	ses-02	0.410544	1	pearson	DMN-centric
sub-07	late	ses-01	0.0223221	1	pearson	DMN-centric
sub-07	washout-early	ses-01	0.237877	1	pearson	DMN-centric
sub-07	washout-late	ses-01	0.515635	1	pearson	DMN-centric
sub-07	early	ses-02	0.675752	1	pearson	DMN-centric
sub-07	late	ses-02	0.241487	1	pearson	DMN-centric
sub-07	washout-early	ses-02	0.71079	1	pearson	DMN-centric
sub-07	washout-late	ses-02	0.186799	1	pearson	DMN-centric
sub-08	late	ses-01	0.163162	1	pearson	DMN-centric
sub-08	washout-early	ses-01	0.418701	1	pearson	DMN-centric
sub-08	washout-late	ses-01	0.542273	1	pearson	DMN-centric
sub-08	early	ses-02	0.740952	1	pearson	DMN-centric
sub-08	late	ses-02	0.539083	1	pearson	DMN-centric
sub-08	washout-early	ses-02	0.154552	1	pearson	DMN-centric
sub-08	washout-late	ses-02	0.270456	1	pearson	DMN-centric
sub-09	late	ses-01	0.34035	1	pearson	DMN-centric
sub-09	washout-early	ses-01	0.336021	1	pearson	DMN-centric
sub-09	washout-late	ses-01	0.583145	1	pearson	DMN-centric
sub-09	early	ses-02	0.66989	1	pearson	DMN-centric
sub-09	late	ses-02	0.328429	1	pearson	DMN-centric
sub-09	washout-early	ses-02	0.1782	1	pearson	DMN-centric
sub-09	washout-late	ses-02	0.345176	1	pearson	DMN-centric
sub-10	late	ses-01	0.156266	1	pearson	DMN-centric
sub-10	washout-early	ses-01	0.729303	1	pearson	DMN-centric
sub-10	washout-late	ses-01	0.414157	1	pearson	DMN-centric
sub-10	early	ses-02	0.615385	1	pearson	DMN-centric
sub-10	late	ses-02	0.491342	1	pearson	DMN-centric
sub-10	washout-early	ses-02	0.56084	1	pearson	DMN-centric
sub-10	washout-late	ses-02	0.306155	1	pearson	DMN-centric
sub-11	late	ses-01	0.211071	1	pearson	DMN-centric
sub-11	washout-early	ses-01	0.546252	1	pearson	DMN-centric
sub-11	washout-late	ses-01	0.539138	1	pearson	DMN-centric
sub-11	early	ses-02	0.458697	1	pearson	DMN-centric
sub-11	late	ses-02	0.125362	1	pearson	DMN-centric
sub-11	washout-early	ses-02	0.408059	1	pearson	DMN-centric
sub-11	washout-late	ses-02	0.395116	1	pearson	DMN-centric
sub-12	late	ses-01	0.433997	1	pearson	DMN-centric
sub-12	washout-early	ses-01	0.471099	1	pearson	DMN-centric
sub-12	washout-late	ses-01	0.41791	1	pearson	DMN-centric
sub-12	early	ses-02	0.517459	1	pearson	DMN-centric
sub-12	late	ses-02	0.490007	1	pearson	DMN-centric
sub-12	washout-early	ses-02	0.447874	1	pearson	DMN-centric
sub-12	washout-late	ses-02	0.407411	1	pearson	DMN-centric
sub-13	late	ses-01	0.626665	1	pearson	DMN-centric
sub-13	washout-early	ses-01	0.492671	1	pearson	DMN-centric
sub-13	washout-late	ses-01	0.635716	1	pearson	DMN-centric
sub-13	early	ses-02	0.803469	1	pearson	DMN-centric
sub-13	late	ses-02	0.595264	1	pearson	DMN-centric
sub-13	washout-early	ses-02	0.552357	1	pearson	DMN-centric
sub-13	washout-late	ses-02	0.458507	1	pearson	DMN-centric
sub-14	late	ses-01	0.346075	1	pearson	DMN-centric
sub-14	washout-early	ses-01	0.244756	1	pearson	DMN-centric
sub-14	washout-late	ses-01	0.180393	1	pearson	DMN-centric
sub-14	early	ses-02	0.497806	1	pearson	DMN-centric
sub-14	late	ses-02	0.554421	1	pearson	DMN-centric
sub-14	washout-early	ses-02	0.456835	1	pearson	DMN-centric
sub-14	washout-late	ses-02	0.578262	1	pearson	DMN-centric
sub-15	late	ses-01	0.621731	1	pearson	DMN-centric
sub-15	washout-early	ses-01	0.631664	1	pearson	DMN-centric
sub-15	washout-late	ses-01	0.428426	1	pearson	DMN-centric
sub-15	early	ses-02	0.665513	1	pearson	DMN-centric
sub-15	late	ses-02	0.423792	1	pearson	DMN-centric
sub-15	washout-early	ses-02	0.575814	1	pearson	DMN-centric
sub-15	washout-late	ses-02	-0.287812	1	pearson	DMN-centric
sub-16	late	ses-01	0.168251	1	pearson	DMN-centric
sub-16	washout-early	ses-01	0.621579	1	pearson	DMN-centric
sub-16	washout-late	ses-01	0.514329	1	pearson	DMN-centric
sub-16	early	ses-02	0.398786	1	pearson	DMN-centric
sub-16	late	ses-02	-0.0334907	1	pearson	DMN-centric
sub-16	washout-early	ses-02	0.618198	1	pearson	DMN-centric
sub-16	washout-late	ses-02	0.680952	1	pearson	DMN-centric
sub-18	late	ses-01	0.486487	1	pearson	DMN-centric
sub-18	washout-early	ses-01	0.56271	1	pearson	DMN-centric
sub-18	washout-late	ses-01	0.250978	1	pearson	DMN-centric
sub-18	early	ses-02	0.211754	1	pearson	DMN-centric
sub-18	late	ses-02	0.251108	1	pearson	DMN-centric
sub-18	washout-early	ses-02	0.650188	1	pearson	DMN-centric
sub-18	washout-late	ses-02	0.372396	1	pearson	DMN-centric
sub-19	late	ses-01	0.449917	1	pearson	DMN-centric
sub-19	washout-early	ses-01	0.132156	1	pearson	DMN-centric
sub-19	washout-late	ses-01	0.456789	1	pearson	DMN-centric
sub-19	early	ses-02	0.57367	1	pearson	DMN-centric
sub-19	late	ses-02	0.44999	1	pearson	DMN-centric
sub-19	washout-early	ses-02	0.514579	1	pearson	DMN-centric
sub-19	washout-late	ses-02	0.546011	1	pearson	DMN-centric
sub-20	late	ses-01	0.30768	1	pearson	DMN-centric
sub-20	washout-early	ses-01	0.484343	1	pearson	DMN-centric
sub-20	washout-late	ses-01	0.246041	1	pearson	DMN-centric
sub-20	early	ses-02	0.426847	1	pearson	DMN-centric
sub-20	late	ses-02	0.5825	1	pearson	DMN-centric
sub-20	washout-early	ses-02	0.388301	1	pearson	DMN-centric
sub-20	washout-late	ses-02	0.538091	1	pearson	DMN-centric
sub-21	late	ses-01	0.133973	1	pearson	DMN-centric
sub-21	washout-early	ses-01	-0.0901505	1	pearson	DMN-centric
sub-21	washout-late	ses-01	0.272901	1	pearson	DMN-centric
sub-21	early	ses-02	0.602563	1	pearson	DMN-centric
sub-21	late	ses-02	0.369061	1	pearson	DMN-centric
sub-21	washout-early	ses-02	0.0407861	1	pearson	DMN-centric
sub-21	washout-late	ses-02	0.252946	1	pearson	DMN-centric
sub-22	late	ses-01	0.427482	1	pearson	DMN-centric
sub-22	washout-early	ses-01	0.515069	1	pearson	DMN-centric
sub-22	washout-late	ses-01	0.336016	1	pearson	DMN-centric
sub-22	early	ses-02	0.508414	1	pearson	DMN-centric
sub-22	late	ses-02	-0.00586332	1	pearson	DMN-centric
sub-22	washout-early	ses-02	0.313896	1	pearson	DMN-centric
sub-22	washout-late	ses-02	0.370527	1	pearson	DMN-centric
sub-23	late	ses-01	0.195704	1	pearson	DMN-centric
sub-23	washout-early	ses-01	0.437307	1	pearson	DMN-centric
sub-23	washout-late	ses-01	0.551806	1	pearson	DMN-centric
sub-23	early	ses-02	0.362932	1	pearson	DMN-centric
sub-23	late	ses-02	-0.00945608	1	pearson	DMN-centric
sub-23	washout-early	ses-02	-0.157291	1	pearson	DMN-centric
sub-23	washout-late	ses-02	0.377423	1	pearson	DMN-centric
sub-24	late	ses-01	0.553281	1	pearson	DMN-centric
sub-24	washout-early	ses-01	0.15249	1	pearson	DMN-centric
sub-24	washout-late	ses-01	0.346672	1	pearson	DMN-centric
sub-24	early	ses-02	0.545342	1	pearson	DMN-centric
sub-24	late	ses-02	0.449101	1	pearson	DMN-centric
sub-24	washout-early	ses-02	0.642318	1	pearson	DMN-centric
sub-24	washout-late	ses-02	0.123506	1	pearson	DMN-centric
sub-25	late	ses-01	0.52189	1	pearson	DMN-centric
sub-25	washout-early	ses-01	0.477007	1	pearson	DMN-centric
sub-25	washout-late	ses-01	0.419036	1	pearson	DMN-centric
sub-25	early	ses-02	0.284202	1	pearson	DMN-centric
sub-25	late	ses-02	0.434828	1	pearson	DMN-centric
sub-25	washout-early	ses-02	0.515583	1	pearson	DMN-centric
sub-25	washout-late	ses-02	0.568286	1	pearson	DMN-centric
sub-26	late	ses-01	0.36678	1	pearson	DMN-centric
sub-26	washout-early	ses-01	0.636807	1	pearson	DMN-centric
sub-26	washout-late	ses-01	0.186617	1	pearson	DMN-centric
sub-26	early	ses-02	0.410307	1	pearson	DMN-centric
sub-26	late	ses-02	0.373459	1	pearson	DMN-centric
sub-26	washout-early	ses-02	0.274256	1	pearson	DMN-centric
sub-26	washout-late	ses-02	-0.105334	1	pearson	DMN-centric
sub-27	late	ses-01	0.749273	1	pearson	DMN-centric
sub-27	washout-early	ses-01	0.589297	1	pearson	DMN-centric
sub-27	washout-late	ses-01	0.372264	1	pearson	DMN-centric
sub-27	early	ses-02	0.42108	1	pearson	DMN-centric
sub-27	late	ses-02	0.647316	1	pearson	DMN-centric
sub-27	washout-early	ses-02	0.45242	1	pearson	DMN-centric
sub-27	washout-late	ses-02	0.729382	1	pearson	DMN-centric
sub-28	late	ses-01	0.716489	1	pearson	DMN-centric
sub-28	washout-early	ses-01	0.479989	1	pearson	DMN-centric
sub-28	washout-late	ses-01	0.333355	1	pearson	DMN-centric
sub-28	early	ses-02	0.576263	1	pearson	DMN-centric
sub-28	late	ses-02	0.311936	1	pearson	DMN-centric
sub-28	washout-early	ses-02	0.553195	1	pearson	DMN-centric
sub-28	washout-late	ses-02	0.35785	1	pearson	DMN-centric
sub-29	late	ses-01	0.484164	1	pearson	DMN-centric
sub-29	washout-early	ses-01	0.712541	1	pearson	DMN-centric
sub-29	washout-late	ses-01	0.395933	1	pearson	DMN-centric
sub-29	early	ses-02	0.0876943	1	pearson	DMN-centric
sub-29	late	ses-02	0.278832	1	pearson	DMN-centric
sub-29	washout-early	ses-02	0.135481	1	pearson	DMN-centric
sub-29	washout-late	ses-02	0.243678	1	pearson	DMN-centric
sub-30	late	ses-01	0.462336	1	pearson	DMN-centric
sub-30	washout-early	ses-01	0.414123	1	pearson	DMN-centric
sub-30	washout-late	ses-01	0.474338	1	pearson	DMN-centric
sub-30	early	ses-02	0.325987	1	pearson	DMN-centric
sub-30	late	ses-02	0.206332	1	pearson	DMN-centric
sub-30	washout-early	ses-02	-0.04364	1	pearson	DMN-centric
sub-30	washout-late	ses-02	0.106387	1	pearson	DMN-centric
sub-31	late	ses-01	0.260383	1	pearson	DMN-centric
sub-31	washout-early	ses-01	0.514251	1	pearson	DMN-centric
sub-31	washout-late	ses-01	0.718644	1	pearson	DMN-centric
sub-31	early	ses-02	0.598693	1	pearson	DMN-centric
sub-31	late	ses-02	0.354337	1	pearson	DMN-centric
sub-31	washout-early	ses-02	0.609621	1	pearson	DMN-centric
sub-31	washout-late	ses-02	0.175194	1	pearson	DMN-centric
sub-34	late	ses-01	-0.212478	1	pearson	DMN-centric
sub-34	washout-early	ses-01	0.480604	1	pearson	DMN-centric
sub-34	washout-late	ses-01	-0.28272	1	pearson	DMN-centric
sub-34	early	ses-02	0.502622	1	pearson	DMN-centric
sub-34	late	ses-02	-0.234702	1	pearson	DMN-centric
sub-34	washout-early	ses-02	0.431853	1	pearson	DMN-centric
sub-34	washout-late	ses-02	0.388301	1	pearson	DMN-centric
sub-36	late	ses-01	0.0349081	1	pearson	DMN-centric
sub-36	washout-early	ses-01	0.0942955	1	pearson	DMN-centric
sub-36	washout-late	ses-01	0.0705406	1	pearson	DMN-centric
sub-36	early	ses-02	0.350561	1	pearson	DMN-centric
sub-36	late	ses-02	0.196963	1	pearson	DMN-centric
sub-36	washout-early	ses-02	0.0673184	1	pearson	DMN-centric
sub-36	washout-late	ses-02	0.261744	1	pearson	DMN-centric
sub-37	late	ses-01	-0.0835549	1	pearson	DMN-centric
sub-37	washout-early	ses-01	0.442098	1	pearson	DMN-centric
sub-37	washout-late	ses-01	0.513735	1	pearson	DMN-centric
sub-37	early	ses-02	0.771533	1	pearson	DMN-centric
sub-37	late	ses-02	0.748342	1	pearson	DMN-centric
sub-37	washout-early	ses-02	0.261495	1	pearson	DMN-centric
sub-37	washout-late	ses-02	0.774138	1	pearson	DMN-centric
sub-39	late	ses-01	0.506208	1	pearson	DMN-centric
sub-39	washout-early	ses-01	0.392021	1	pearson	DMN-centric
sub-39	washout-late	ses-01	0.45882	1	pearson	DMN-centric
sub-39	early	ses-02	0.433629	1	pearson	DMN-centric
sub-39	late	ses-02	0.534227	1	pearson	DMN-centric
sub-39	washout-early	ses-02	0.403463	1	pearson	DMN-centric
sub-39	washout-late	ses-02	0.330864	1	pearson	DMN-centric
sub-01	late	ses-01	0.365712	2	pearson	Visual-centric
sub-01	washout-early	ses-01	0.360377	2	pearson	Visual-centric
sub-01	washout-late	ses-01	0.433278	2	pearson	Visual-centric
sub-01	early	ses-02	0.310098	2	pearson	Visual-centric
sub-01	late	ses-02	0.623696	2	pearson	Visual-centric
sub-01	washout-early	ses-02	0.645996	2	pearson	Visual-centric
sub-01	washout-late	ses-02	0.442392	2	pearson	Visual-centric
sub-02	late	ses-01	0.566713	2	pearson	Visual-centric
sub-02	washout-early	ses-01	0.510297	2	pearson	Visual-centric
sub-02	washout-late	ses-01	0.648556	2	pearson	Visual-centric
sub-02	early	ses-02	0.64969	2	pearson	Visual-centric
sub-02	late	ses-02	0.476361	2	pearson	Visual-centric
sub-02	washout-early	ses-02	0.662458	2	pearson	Visual-centric
sub-02	washout-late	ses-02	0.678658	2	pearson	Visual-centric
sub-03	late	ses-01	0.494106	2	pearson	Visual-centric
sub-03	washout-early	ses-01	0.699046	2	pearson	Visual-centric
sub-03	washout-late	ses-01	0.389188	2	pearson	Visual-centric
sub-03	early	ses-02	0.623079	2	pearson	Visual-centric
sub-03	late	ses-02	0.260362	2	pearson	Visual-centric
sub-03	washout-early	ses-02	0.643178	2	pearson	Visual-centric
sub-03	washout-late	ses-02	0.816524	2	pearson	Visual-centric
sub-06	late	ses-01	0.422071	2	pearson	Visual-centric
sub-06	washout-early	ses-01	0.567193	2	pearson	Visual-centric
sub-06	washout-late	ses-01	0.799444	2	pearson	Visual-centric
sub-06	early	ses-02	0.526778	2	pearson	Visual-centric
sub-06	late	ses-02	0.353438	2	pearson	Visual-centric
sub-06	washout-early	ses-02	0.253028	2	pearson	Visual-centric
sub-06	washout-late	ses-02	0.294111	2	pearson	Visual-centric
sub-07	late	ses-01	0.428159	2	pearson	Visual-centric
sub-07	washout-early	ses-01	0.664196	2	pearson	Visual-centric
sub-07	washout-late	ses-01	0.494688	2	pearson	Visual-centric
sub-07	early	ses-02	0.238074	2	pearson	Visual-centric
sub-07	late	ses-02	0.649709	2	pearson	Visual-centric
sub-07	washout-early	ses-02	0.250131	2	pearson	Visual-centric
sub-07	washout-late	ses-02	0.159145	2	pearson	Visual-centric
sub-08	late	ses-01	-0.0268095	2	pearson	Visual-centric
sub-08	washout-early	ses-01	0.0613334	2	pearson	Visual-centric
sub-08	washout-late	ses-01	-0.167572	2	pearson	Visual-centric
sub-08	early	ses-02	-0.231421	2	pearson	Visual-centric
sub-08	late	ses-02	-0.132039	2	pearson	Visual-centric
sub-08	washout-early	ses-02	-0.0854031	2	pearson	Visual-centric
sub-08	washout-late	ses-02	-0.0989006	2	pearson	Visual-centric
sub-09	late	ses-01	0.591847	2	pearson	Visual-centric
sub-09	washout-early	ses-01	0.702573	2	pearson	Visual-centric
sub-09	washout-late	ses-01	0.67389	2	pearson	Visual-centric
sub-09	early	ses-02	0.807135	2	pearson	Visual-centric
sub-09	late	ses-02	0.204733	2	pearson	Visual-centric
sub-09	washout-early	ses-02	0.578828	2	pearson	Visual-centric
sub-09	washout-late	ses-02	0.493038	2	pearson	Visual-centric
sub-10	late	ses-01	-0.0583211	2	pearson	Visual-centric
sub-10	washout-early	ses-01	0.0338339	2	pearson	Visual-centric
sub-10	washout-late	ses-01	0.0145618	2	pearson	Visual-centric
sub-10	early	ses-02	-0.0468116	2	pearson	Visual-centric
sub-10	late	ses-02	0.0724862	2	pearson	Visual-centric
sub-10	washout-early	ses-02	-0.13126	2	pearson	Visual-centric
sub-10	washout-late	ses-02	0.231162	2	pearson	Visual-centric
sub-11	late	ses-01	0.755197	2	pearson	Visual-centric
sub-11	washout-early	ses-01	0.462948	2	pearson	Visual-centric
sub-11	washout-late	ses-01	0.615055	2	pearson	Visual-centric
sub-11	early	ses-02	0.473342	2	pearson	Visual-centric
sub-11	late	ses-02	0.361566	2	pearson	Visual-centric
sub-11	washout-early	ses-02	0.375092	2	pearson	Visual-centric
sub-11	washout-late	ses-02	0.56544	2	pearson	Visual-centric
sub-12	late	ses-01	0.295529	2	pearson	Visual-centric
sub-12	washout-early	ses-01	0.445308	2	pearson	Visual-centric
sub-12	washout-late	ses-01	0.31106	2	pearson	Visual-centric
sub-12	early	ses-02	0.304681	2	pearson	Visual-centric
sub-12	late	ses-02	-0.212682	2	pearson	Visual-centric
sub-12	washout-early	ses-02	0.512657	2	pearson	Visual-centric
sub-12	washout-late	ses-02	0.340492	2	pearson	Visual-centric
sub-13	late	ses-01	0.500265	2	pearson	Visual-centric
sub-13	washout-early	ses-01	0.581711	2	pearson	Visual-centric
sub-13	washout-late	ses-01	0.477746	2	pearson	Visual-centric
sub-13	early	ses-02	0.718367	2	pearson	Visual-centric
sub-13	late	ses-02	0.232908	2	pearson	Visual-centric
sub-13	washout-early	ses-02	0.501955	2	pearson	Visual-centric
sub-13	washout-late	ses-02	0.406756	2	pearson	Visual-centric
sub-14	late	ses-01	0.346172	2	pearson	Visual-centric
sub-14	washout-early	ses-01	0.612632	2	pearson	Visual-centric
sub-14	washout-late	ses-01	0.529572	2	pearson	Visual-centric
sub-14	early	ses-02	0.305273	2	pearson	Visual-centric
sub-14	late	ses-02	0.32291	2	pearson	Visual-centric
sub-14	washout-early	ses-02	0.610195	2	pearson	Visual-centric
sub-14	washout-late	ses-02	0.759146	2	pearson	Visual-centric
sub-15	late	ses-01	0.608443	2	pearson	Visual-centric
sub-15	washout-early	ses-01	0.232843	2	pearson	Visual-centric
sub-15	washout-late	ses-01	0.197257	2	pearson	Visual-centric
sub-15	early	ses-02	0.333874	2	pearson	Visual-centric
sub-15	late	ses-02	0.567638	2	pearson	Visual-centric
sub-15	washout-early	ses-02	0.578067	2	pearson	Visual-centric
sub-15	washout-late	ses-02	0.549144	2	pearson	Visual-centric
sub-16	late	ses-01	0.358922	2	pearson	Visual-centric
sub-16	washout-early	ses-01	0.490295	2	pearson	Visual-centric
sub-16	washout-late	ses-01	0.442249	2	pearson	Visual-centric
sub-16	early	ses-02	0.398228	2	pearson	Visual-centric
sub-16	late	ses-02	0.390134	2	pearson	Visual-centric
sub-16	washout-early	ses-02	0.362806	2	pearson	Visual-centric
sub-16	washout-late	ses-02	0.541589	2	pearson	Visual-centric
sub-18	late	ses-01	0.445961	2	pearson	Visual-centric
sub-18	washout-early	ses-01	0.490193	2	pearson	Visual-centric
sub-18	washout-late	ses-01	0.205637	2	pearson	Visual-centric
sub-18	early	ses-02	0.10918	2	pearson	Visual-centric
sub-18	late	ses-02	0.306107	2	pearson	Visual-centric
sub-18	washout-early	ses-02	0.191639	2	pearson	Visual-centric
sub-18	washout-late	ses-02	0.343319	2	pearson	Visual-centric
sub-19	late	ses-01	0.26624	2	pearson	Visual-centric
sub-19	washout-early	ses-01	0.480758	2	pearson	Visual-centric
sub-19	washout-late	ses-01	0.446376	2	pearson	Visual-centric
sub-19	early	ses-02	0.224908	2	pearson	Visual-centric
sub-19	late	ses-02	0.222104	2	pearson	Visual-centric
sub-19	washout-early	ses-02	0.255747	2	pearson	Visual-centric
sub-19	washout-late	ses-02	0.398653	2	pearson	Visual-centric
sub-20	late	ses-01	0.121065	2	pearson	Visual-centric
sub-20	washout-early	ses-01	0.272177	2	pearson	Visual-centric
sub-20	washout-late	ses-01	0.229556	2	pearson	Visual-centric
sub-20	early	ses-02	-0.217334	2	pearson	Visual-centric
sub-20	late	ses-02	0.403454	2	pearson	Visual-centric
sub-20	washout-early	ses-02	0.364837	2	pearson	Visual-centric
sub-20	washout-late	ses-02	0.444133	2	pearson	Visual-centric
sub-21	late	ses-01	0.449515	2	pearson	Visual-centric
sub-21	washout-early	ses-01	0.118	2	pearson	Visual-centric
sub-21	washout-late	ses-01	0.477278	2	pearson	Visual-centric
sub-21	early	ses-02	0.743699	2	pearson	Visual-centric
sub-21	late	ses-02	0.68639	2	pearson	Visual-centric
sub-21	washout-early	ses-02	0.415257	2	pearson	Visual-centric
sub-21	washout-late	ses-02	-0.0255407	2	pearson	Visual-centric
sub-22	late	ses-01	0.60451	2	pearson	Visual-centric
sub-22	washout-early	ses-01	0.22766	2	pearson	Visual-centric
sub-22	washout-late	ses-01	0.237005	2	pearson	Visual-centric
sub-22	early	ses-02	0.430966	2	pearson	Visual-centric
sub-22	late	ses-02	0.567605	2	pearson	Visual-centric
sub-22	washout-early	ses-02	0.233277	2	pearson	Visual-centric
sub-22	washout-late	ses-02	0.310344	2	pearson	Visual-centric
sub-23	late	ses-01	0.331486	2	pearson	Visual-centric
sub-23	washout-early	ses-01	0.465807	2	pearson	Visual-centric
sub-23	washout-late	ses-01	0.507131	2	pearson	Visual-centric
sub-23	early	ses-02	0.182128	2	pearson	Visual-centric
sub-23	late	ses-02	0.293537	2	pearson	Visual-centric
sub-23	washout-early	ses-02	0.355783	2	pearson	Visual-centric
sub-23	washout-late	ses-02	0.409803	2	pearson	Visual-centric
sub-24	late	ses-01	0.67635	2	pearson	Visual-centric
sub-24	washout-early	ses-01	0.341511	2	pearson	Visual-centric
sub-24	washout-late	ses-01	0.20346	2	pearson	Visual-centric
sub-24	early	ses-02	0.523177	2	pearson	Visual-centric
sub-24	late	ses-02	0.381264	2	pearson	Visual-centric
sub-24	washout-early	ses-02	0.459781	2	pearson	Visual-centric
sub-24	washout-late	ses-02	0.503177	2	pearson	Visual-centric
sub-25	late	ses-01	0.355191	2	pearson	Visual-centric
sub-25	washout-early	ses-01	0.198991	2	pearson	Visual-centric
sub-25	washout-late	ses-01	0.328433	2	pearson	Visual-centric
sub-25	early	ses-02	0.445572	2	pearson	Visual-centric
sub-25	late	ses-02	0.426654	2	pearson	Visual-centric
sub-25	washout-early	ses-02	0.185897	2	pearson	Visual-centric
sub-25	washout-late	ses-02	0.33301	2	pearson	Visual-centric
sub-26	late	ses-01	0.142947	2	pearson	Visual-centric
sub-26	washout-early	ses-01	0.372356	2	pearson	Visual-centric
sub-26	washout-late	ses-01	0.5895	2	pearson	Visual-centric
sub-26	early	ses-02	0.151451	2	pearson	Visual-centric
sub-26	late	ses-02	0.426394	2	pearson	Visual-centric
sub-26	washout-early	ses-02	-0.0787819	2	pearson	Visual-centric
sub-26	washout-late	ses-02	0.192564	2	pearson	Visual-centric
sub-27	late	ses-01	0.486194	2	pearson	Visual-centric
sub-27	washout-early	ses-01	0.532775	2	pearson	Visual-centric
sub-27	washout-late	ses-01	0.558232	2	pearson	Visual-centric
sub-27	early	ses-02	0.399826	2	pearson	Visual-centric
sub-27	late	ses-02	0.726814	2	pearson	Visual-centric
sub-27	washout-early	ses-02	0.518633	2	pearson	Visual-centric
sub-27	washout-late	ses-02	0.17642	2	pearson	Visual-centric
sub-28	late	ses-01	-0.0188981	2	pearson	Visual-centric
sub-28	washout-early	ses-01	0.245725	2	pearson	Visual-centric
sub-28	washout-late	ses-01	0.716713	2	pearson	Visual-centric
sub-28	early	ses-02	0.459694	2	pearson	Visual-centric
sub-28	late	ses-02	0.558375	2	pearson	Visual-centric
sub-28	washout-early	ses-02	0.55403	2	pearson	Visual-centric
sub-28	washout-late	ses-02	0.596527	2	pearson	Visual-centric
sub-29	late	ses-01	0.326383	2	pearson	Visual-centric
sub-29	washout-early	ses-01	0.387563	2	pearson	Visual-centric
sub-29	washout-late	ses-01	0.486096	2	pearson	Visual-centric
sub-29	early	ses-02	0.229332	2	pearson	Visual-centric
sub-29	late	ses-02	0.145323	2	pearson	Visual-centric
sub-29	washout-early	ses-02	0.555285	2	pearson	Visual-centric
sub-29	washout-late	ses-02	0.261897	2	pearson	Visual-centric
sub-30	late	ses-01	0.412501	2	pearson	Visual-centric
sub-30	washout-early	ses-01	0.674114	2	pearson	Visual-centric
sub-30	washout-late	ses-01	-0.161873	2	pearson	Visual-centric
sub-30	early	ses-02	0.624315	2	pearson	Visual-centric
sub-30	late	ses-02	0.456534	2	pearson	Visual-centric
sub-30	washout-early	ses-02	0.514076	2	pearson	Visual-centric
sub-30	washout-late	ses-02	0.3499	2	pearson	Visual-centric
sub-31	late	ses-01	0.502624	2	pearson	Visual-centric
sub-31	washout-early	ses-01	0.673949	2	pearson	Visual-centric
sub-31	washout-late	ses-01	0.517963	2	pearson	Visual-centric
sub-31	early	ses-02	0.38239	2	pearson	Visual-centric
sub-31	late	ses-02	0.648125	2	pearson	Visual-centric
sub-31	washout-early	ses-02	0.669952	2	pearson	Visual-centric
sub-31	washout-late	ses-02	0.674306	2	pearson	Visual-centric
sub-34	late	ses-01	0.300066	2	pearson	Visual-centric
sub-34	washout-early	ses-01	0.0144726	2	pearson	Visual-centric
sub-34	washout-late	ses-01	0.493251	2	pearson	Visual-centric
sub-34	early	ses-02	0.584691	2	pearson	Visual-centric
sub-34	late	ses-02	0.285877	2	pearson	Visual-centric
sub-34	washout-early	ses-02	0.656615	2	pearson	Visual-centric
sub-34	washout-late	ses-02	0.219745	2	pearson	Visual-centric
sub-36	late	ses-01	0.396368	2	pearson	Visual-centric
sub-36	washout-early	ses-01	0.530001	2	pearson	Visual-centric
sub-36	washout-late	ses-01	0.654181	2	pearson	Visual-centric
sub-36	early	ses-02	0.535473	2	pearson	Visual-centric
sub-36	late	ses-02	0.373069	2	pearson	Visual-centric
sub-36	washout-early	ses-02	0.474662	2	pearson	Visual-centric
sub-36	washout-late	ses-02	0.313499	2	pearson	Visual-centric
sub-37	late	ses-01	0.13256	2	pearson	Visual-centric
sub-37	washout-early	ses-01	0.453238	2	pearson	Visual-centric
sub-37	washout-late	ses-01	0.191966	2	pearson	Visual-centric
sub-37	early	ses-02	0.63541	2	pearson	Visual-centric
sub-37	late	ses-02	0.38996	2	pearson	Visual-centric
sub-37	washout-early	ses-02	0.497063	2	pearson	Visual-centric
sub-37	washout-late	ses-02	0.533017	2	pearson	Visual-centric
sub-39	late	ses-01	0.481922	2	pearson	Visual-centric
sub-39	washout-early	ses-01	0.378236	2	pearson	Visual-centric
sub-39	washout-late	ses-01	0.322192	2	pearson	Visual-centric
sub-39	early	ses-02	0.618708	2	pearson	Visual-centric
sub-39	late	ses-02	0.383043	2	pearson	Visual-centric
sub-39	washout-early	ses-02	0.231967	2	pearson	Visual-centric
sub-39	washout-late	ses-02	0.518027	2	pearson	Visual-centric
sub-01	late	ses-01	0.323167	3	pearson	SalVentAttn-centric
sub-01	washout-early	ses-01	0.143463	3	pearson	SalVentAttn-centric
sub-01	washout-late	ses-01	0.258023	3	pearson	SalVentAttn-centric
sub-01	early	ses-02	-0.108583	3	pearson	SalVentAttn-centric
sub-01	late	ses-02	0.232139	3	pearson	SalVentAttn-centric
sub-01	washout-early	ses-02	0.227804	3	pearson	SalVentAttn-centric
sub-01	washout-late	ses-02	0.442812	3	pearson	SalVentAttn-centric
sub-02	late	ses-01	0.0381626	3	pearson	SalVentAttn-centric
sub-02	washout-early	ses-01	0.158615	3	pearson	SalVentAttn-centric
sub-02	washout-late	ses-01	-0.0599038	3	pearson	SalVentAttn-centric
sub-02	early	ses-02	0.601863	3	pearson	SalVentAttn-centric
sub-02	late	ses-02	0.0417397	3	pearson	SalVentAttn-centric
sub-02	washout-early	ses-02	0.672267	3	pearson	SalVentAttn-centric
sub-02	washout-late	ses-02	0.643665	3	pearson	SalVentAttn-centric
sub-03	late	ses-01	0.590285	3	pearson	SalVentAttn-centric
sub-03	washout-early	ses-01	0.149282	3	pearson	SalVentAttn-centric
sub-03	washout-late	ses-01	0.315714	3	pearson	SalVentAttn-centric
sub-03	early	ses-02	0.171808	3	pearson	SalVentAttn-centric
sub-03	late	ses-02	0.406021	3	pearson	SalVentAttn-centric
sub-03	washout-early	ses-02	0.0778741	3	pearson	SalVentAttn-centric
sub-03	washout-late	ses-02	0.262913	3	pearson	SalVentAttn-centric
sub-06	late	ses-01	0.784655	3	pearson	SalVentAttn-centric
sub-06	washout-early	ses-01	0.34568	3	pearson	SalVentAttn-centric
sub-06	washout-late	ses-01	0.780193	3	pearson	SalVentAttn-centric
sub-06	early	ses-02	0.0552811	3	pearson	SalVentAttn-centric
sub-06	late	ses-02	0.183085	3	pearson	SalVentAttn-centric
sub-06	washout-early	ses-02	0.28933	3	pearson	SalVentAttn-centric
sub-06	washout-late	ses-02	0.534791	3	pearson	SalVentAttn-centric
sub-07	late	ses-01	0.601951	3	pearson	SalVentAttn-centric
sub-07	washout-early	ses-01	0.298572	3	pearson	SalVentAttn-centric
sub-07	washout-late	ses-01	0.0467255	3	pearson	SalVentAttn-centric
sub-07	early	ses-02	0.612778	3	pearson	SalVentAttn-centric
sub-07	late	ses-02	0.363637	3	pearson	SalVentAttn-centric
sub-07	washout-early	ses-02	0.477363	3	pearson	SalVentAttn-centric
sub-07	washout-late	ses-02	0.187162	3	pearson	SalVentAttn-centric
sub-08	late	ses-01	0.36165	3	pearson	SalVentAttn-centric
sub-08	washout-early	ses-01	0.257777	3	pearson	SalVentAttn-centric
sub-08	washout-late	ses-01	0.536896	3	pearson	SalVentAttn-centric
sub-08	early	ses-02	-0.164559	3	pearson	SalVentAttn-centric
sub-08	late	ses-02	0.0564799	3	pearson	SalVentAttn-centric
sub-08	washout-early	ses-02	-0.146742	3	pearson	SalVentAttn-centric
sub-08	washout-late	ses-02	0.329617	3	pearson	SalVentAttn-centric
sub-09	late	ses-01	0.153745	3	pearson	SalVentAttn-centric
sub-09	washout-early	ses-01	0.370596	3	pearson	SalVentAttn-centric
sub-09	washout-late	ses-01	-0.130838	3	pearson	SalVentAttn-centric
sub-09	early	ses-02	-0.129317	3	pearson	SalVentAttn-centric
sub-09	late	ses-02	0.258101	3	pearson	SalVentAttn-centric
sub-09	washout-early	ses-02	0.0596615	3	pearson	SalVentAttn-centric
sub-09	washout-late	ses-02	-0.0121597	3	pearson	SalVentAttn-centric
sub-10	late	ses-01	0.185397	3	pearson	SalVentAttn-centric
sub-10	washout-early	ses-01	0.705926	3	pearson	SalVentAttn-centric
sub-10	washout-late	ses-01	0.517055	3	pearson	SalVentAttn-centric
sub-10	early	ses-02	0.795049	3	pearson	SalVentAttn-centric
sub-10	late	ses-02	0.605843	3	pearson	SalVentAttn-centric
sub-10	washout-early	ses-02	0.785483	3	pearson	SalVentAttn-centric
sub-10	washout-late	ses-02	0.750252	3	pearson	SalVentAttn-centric
sub-11	late	ses-01	0.563137	3	pearson	SalVentAttn-centric
sub-11	washout-early	ses-01	-0.188759	3	pearson	SalVentAttn-centric
sub-11	washout-late	ses-01	0.694296	3	pearson	SalVentAttn-centric
sub-11	early	ses-02	-0.132551	3	pearson	SalVentAttn-centric
sub-11	late	ses-02	-0.0830513	3	pearson	SalVentAttn-centric
sub-11	washout-early	ses-02	0.694879	3	pearson	SalVentAttn-centric
sub-11	washout-late	ses-02	0.28146	3	pearson	SalVentAttn-centric
sub-12	late	ses-01	-0.229754	3	pearson	SalVentAttn-centric
sub-12	washout-early	ses-01	0.372174	3	pearson	SalVentAttn-centric
sub-12	washout-late	ses-01	0.285535	3	pearson	SalVentAttn-centric
sub-12	early	ses-02	0.420546	3	pearson	SalVentAttn-centric
sub-12	late	ses-02	0.678403	3	pearson	SalVentAttn-centric
sub-12	washout-early	ses-02	0.768384	3	pearson	SalVentAttn-centric
sub-12	washout-late	ses-02	0.60215	3	pearson	SalVentAttn-centric
sub-13	late	ses-01	0.382902	3	pearson	SalVentAttn-centric
sub-13	washout-early	ses-01	-0.125822	3	pearson	SalVentAttn-centric
sub-13	washout-late	ses-01	0.587333	3	pearson	SalVentAttn-centric
sub-13	early	ses-02	0.795164	3	pearson	SalVentAttn-centric
sub-13	late	ses-02	0.561121	3	pearson	SalVentAttn-centric
sub-13	washout-early	ses-02	0.157839	3	pearson	SalVentAttn-centric
sub-13	washout-late	ses-02	0.472701	3	pearson	SalVentAttn-centric
sub-14	late	ses-01	0.220309	3	pearson	SalVentAttn-centric
sub-14	washout-early	ses-01	-0.0448494	3	pearson	SalVentAttn-centric
sub-14	washout-late	ses-01	0.450614	3	pearson	SalVentAttn-centric
sub-14	early	ses-02	-0.364011	3	pearson	SalVentAttn-centric
sub-14	late	ses-02	-0.102205	3	pearson	SalVentAttn-centric
sub-14	washout-early	ses-02	-0.427928	3	pearson	SalVentAttn-centric
sub-14	washout-late	ses-02	-0.184415	3	pearson	SalVentAttn-centric
sub-15	late	ses-01	0.628261	3	pearson	SalVentAttn-centric
sub-15	washout-early	ses-01	0.703494	3	pearson	SalVentAttn-centric
sub-15	washout-late	ses-01	0.508344	3	pearson	SalVentAttn-centric
sub-15	early	ses-02	0.451751	3	pearson	SalVentAttn-centric
sub-15	late	ses-02	0.363868	3	pearson	SalVentAttn-centric
sub-15	washout-early	ses-02	0.317645	3	pearson	SalVentAttn-centric
sub-15	washout-late	ses-02	0.176274	3	pearson	SalVentAttn-centric
sub-16	late	ses-01	0.792644	3	pearson	SalVentAttn-centric
sub-16	washout-early	ses-01	0.0443502	3	pearson	SalVentAttn-centric
sub-16	washout-late	ses-01	0.444748	3	pearson	SalVentAttn-centric
sub-16	early	ses-02	0.371836	3	pearson	SalVentAttn-centric
sub-16	late	ses-02	0.257329	3	pearson	SalVentAttn-centric
sub-16	washout-early	ses-02	0.461731	3	pearson	SalVentAttn-centric
sub-16	washout-late	ses-02	0.593386	3	pearson	SalVentAttn-centric
sub-18	late	ses-01	0.318093	3	pearson	SalVentAttn-centric
sub-18	washout-early	ses-01	0.331406	3	pearson	SalVentAttn-centric
sub-18	washout-late	ses-01	0.373412	3	pearson	SalVentAttn-centric
sub-18	early	ses-02	0.555259	3	pearson	SalVentAttn-centric
sub-18	late	ses-02	0.104089	3	pearson	SalVentAttn-centric
sub-18	washout-early	ses-02	0.515374	3	pearson	SalVentAttn-centric
sub-18	washout-late	ses-02	0.144142	3	pearson	SalVentAttn-centric
sub-19	late	ses-01	0.221278	3	pearson	SalVentAttn-centric
sub-19	washout-early	ses-01	-0.746107	3	pearson	SalVentAttn-centric
sub-19	washout-late	ses-01	0.0178471	3	pearson	SalVentAttn-centric
sub-19	early	ses-02	0.414319	3	pearson	SalVentAttn-centric
sub-19	late	ses-02	-0.176515	3	pearson	SalVentAttn-centric
sub-19	washout-early	ses-02	0.487858	3	pearson	SalVentAttn-centric
sub-19	washout-late	ses-02	0.00909005	3	pearson	SalVentAttn-centric
sub-20	late	ses-01	0.829809	3	pearson	SalVentAttn-centric
sub-20	washout-early	ses-01	0.745956	3	pearson	SalVentAttn-centric
sub-20	washout-late	ses-01	0.61317	3	pearson	SalVentAttn-centric
sub-20	early	ses-02	0.797418	3	pearson	SalVentAttn-centric
sub-20	late	ses-02	0.490113	3	pearson	SalVentAttn-centric
sub-20	washout-early	ses-02	-8.0385e-06	3	pearson	SalVentAttn-centric
sub-20	washout-late	ses-02	0.687999	3	pearson	SalVentAttn-centric
sub-21	late	ses-01	0.480066	3	pearson	SalVentAttn-centric
sub-21	washout-early	ses-01	0.121959	3	pearson	SalVentAttn-centric
sub-21	washout-late	ses-01	0.30066	3	pearson	SalVentAttn-centric
sub-21	early	ses-02	0.550255	3	pearson	SalVentAttn-centric
sub-21	late	ses-02	0.670738	3	pearson	SalVentAttn-centric
sub-21	washout-early	ses-02	0.70118	3	pearson	SalVentAttn-centric
sub-21	washout-late	ses-02	0.531019	3	pearson	SalVentAttn-centric
sub-22	late	ses-01	0.179108	3	pearson	SalVentAttn-centric
sub-22	washout-early	ses-01	0.419433	3	pearson	SalVentAttn-centric
sub-22	washout-late	ses-01	0.652713	3	pearson	SalVentAttn-centric
sub-22	early	ses-02	0.55939	3	pearson	SalVentAttn-centric
sub-22	late	ses-02	0.439341	3	pearson	SalVentAttn-centric
sub-22	washout-early	ses-02	0.774128	3	pearson	SalVentAttn-centric
sub-22	washout-late	ses-02	0.358191	3	pearson	SalVentAttn-centric
sub-23	late	ses-01	0.0249825	3	pearson	SalVentAttn-centric
sub-23	washout-early	ses-01	0.197806	3	pearson	SalVentAttn-centric
sub-23	washout-late	ses-01	-0.327837	3	pearson	SalVentAttn-centric
sub-23	early	ses-02	-0.0335393	3	pearson	SalVentAttn-centric
sub-23	late	ses-02	0.458946	3	pearson	SalVentAttn-centric
sub-23	washout-early	ses-02	0.397309	3	pearson	SalVentAttn-centric
sub-23	washout-late	ses-02	0.00765955	3	pearson	SalVentAttn-centric
sub-24	late	ses-01	-0.391075	3	pearson	SalVentAttn-centric
sub-24	washout-early	ses-01	-0.520657	3	pearson	SalVentAttn-centric
sub-24	washout-late	ses-01	0.285823	3	pearson	SalVentAttn-centric
sub-24	early	ses-02	0.178282	3	pearson	SalVentAttn-centric
sub-24	late	ses-02	0.561578	3	pearson	SalVentAttn-centric
sub-24	washout-early	ses-02	0.29144	3	pearson	SalVentAttn-centric
sub-24	washout-late	ses-02	0.309126	3	pearson	SalVentAttn-centric
sub-25	late	ses-01	0.433972	3	pearson	SalVentAttn-centric
sub-25	washout-early	ses-01	-0.0726082	3	pearson	SalVentAttn-centric
sub-25	washout-late	ses-01	0.233553	3	pearson	SalVentAttn-centric
sub-25	early	ses-02	-0.0788779	3	pearson	SalVentAttn-centric
sub-25	late	ses-02	0.205867	3	pearson	SalVentAttn-centric
sub-25	washout-early	ses-02	-0.0234354	3	pearson	SalVentAttn-centric
sub-25	washout-late	ses-02	-0.00716344	3	pearson	SalVentAttn-centric
sub-26	late	ses-01	0.34359	3	pearson	SalVentAttn-centric
sub-26	washout-early	ses-01	0.25516	3	pearson	SalVentAttn-centric
sub-26	washout-late	ses-01	0.386844	3	pearson	SalVentAttn-centric
sub-26	early	ses-02	0.0916107	3	pearson	SalVentAttn-centric
sub-26	late	ses-02	-0.126955	3	pearson	SalVentAttn-centric
sub-26	washout-early	ses-02	-0.0981879	3	pearson	SalVentAttn-centric
sub-26	washout-late	ses-02	-0.41516	3	pearson	SalVentAttn-centric
sub-27	late	ses-01	-0.00977146	3	pearson	SalVentAttn-centric
sub-27	washout-early	ses-01	0.274119	3	pearson	SalVentAttn-centric
sub-27	washout-late	ses-01	-0.511722	3	pearson	SalVentAttn-centric
sub-27	early	ses-02	-0.189091	3	pearson	SalVentAttn-centric
sub-27	late	ses-02	-0.167731	3	pearson	SalVentAttn-centric
sub-27	washout-early	ses-02	-0.0475623	3	pearson	SalVentAttn-centric
sub-27	washout-late	ses-02	-0.120321	3	pearson	SalVentAttn-centric
sub-28	late	ses-01	-0.277616	3	pearson	SalVentAttn-centric
sub-28	washout-early	ses-01	-0.091324	3	pearson	SalVentAttn-centric
sub-28	washout-late	ses-01	0.0229773	3	pearson	SalVentAttn-centric
sub-28	early	ses-02	0.063043	3	pearson	SalVentAttn-centric
sub-28	late	ses-02	-0.2162	3	pearson	SalVentAttn-centric
sub-28	washout-early	ses-02	-0.0855653	3	pearson	SalVentAttn-centric
sub-28	washout-late	ses-02	-0.0305856	3	pearson	SalVentAttn-centric
sub-29	late	ses-01	0.556689	3	pearson	SalVentAttn-centric
sub-29	washout-early	ses-01	0.238327	3	pearson	SalVentAttn-centric
sub-29	washout-late	ses-01	-0.298089	3	pearson	SalVentAttn-centric
sub-29	early	ses-02	0.580153	3	pearson	SalVentAttn-centric
sub-29	late	ses-02	-0.266609	3	pearson	SalVentAttn-centric
sub-29	washout-early	ses-02	0.527042	3	pearson	SalVentAttn-centric
sub-29	washout-late	ses-02	0.547299	3	pearson	SalVentAttn-centric
sub-30	late	ses-01	0.445665	3	pearson	SalVentAttn-centric
sub-30	washout-early	ses-01	0.492602	3	pearson	SalVentAttn-centric
sub-30	washout-late	ses-01	0.616819	3	pearson	SalVentAttn-centric
sub-30	early	ses-02	0.380565	3	pearson	SalVentAttn-centric
sub-30	late	ses-02	0.779842	3	pearson	SalVentAttn-centric
sub-30	washout-early	ses-02	0.140462	3	pearson	SalVentAttn-centric
sub-30	washout-late	ses-02	0.182113	3	pearson	SalVentAttn-centric
sub-31	late	ses-01	0.490001	3	pearson	SalVentAttn-centric
sub-31	washout-early	ses-01	0.184381	3	pearson	SalVentAttn-centric
sub-31	washout-late	ses-01	0.365618	3	pearson	SalVentAttn-centric
sub-31	early	ses-02	-0.116701	3	pearson	SalVentAttn-centric
sub-31	late	ses-02	0.500266	3	pearson	SalVentAttn-centric
sub-31	washout-early	ses-02	-0.0453699	3	pearson	SalVentAttn-centric
sub-31	washout-late	ses-02	0.174079	3	pearson	SalVentAttn-centric
sub-34	late	ses-01	0.319358	3	pearson	SalVentAttn-centric
sub-34	washout-early	ses-01	-0.448422	3	pearson	SalVentAttn-centric
sub-34	washout-late	ses-01	-0.253818	3	pearson	SalVentAttn-centric
sub-34	early	ses-02	0.123538	3	pearson	SalVentAttn-centric
sub-34	late	ses-02	-0.44813	3	pearson	SalVentAttn-centric
sub-34	washout-early	ses-02	-0.224864	3	pearson	SalVentAttn-centric
sub-34	washout-late	ses-02	-0.198272	3	pearson	SalVentAttn-centric
sub-36	late	ses-01	0.174778	3	pearson	SalVentAttn-centric
sub-36	washout-early	ses-01	-0.109598	3	pearson	SalVentAttn-centric
sub-36	washout-late	ses-01	0.303968	3	pearson	SalVentAttn-centric
sub-36	early	ses-02	0.302501	3	pearson	SalVentAttn-centric
sub-36	late	ses-02	0.205117	3	pearson	SalVentAttn-centric
sub-36	washout-early	ses-02	0.532685	3	pearson	SalVentAttn-centric
sub-36	washout-late	ses-02	0.325369	3	pearson	SalVentAttn-centric
sub-37	late	ses-01	-0.268546	3	pearson	SalVentAttn-centric
sub-37	washout-early	ses-01	0.719815	3	pearson	SalVentAttn-centric
sub-37	washout-late	ses-01	-0.367268	3	pearson	SalVentAttn-centric
sub-37	early	ses-02	0.0953054	3	pearson	SalVentAttn-centric
sub-37	late	ses-02	0.646761	3	pearson	SalVentAttn-centric
sub-37	washout-early	ses-02	0.77524	3	pearson	SalVentAttn-centric
sub-37	washout-late	ses-02	0.320051	3	pearson	SalVentAttn-centric
sub-39	late	ses-01	-0.540346	3	pearson	SalVentAttn-centric
sub-39	washout-early	ses-01	-0.0236959	3	pearson	SalVentAttn-centric
sub-39	washout-late	ses-01	0.134401	3	pearson	SalVentAttn-centric
sub-39	early	ses-02	0.0298138	3	pearson	SalVentAttn-centric
sub-39	late	ses-02	0.0359762	3	pearson	SalVentAttn-centric
sub-39	washout-early	ses-02	-0.257211	3	pearson	SalVentAttn-centric
sub-39	washout-late	ses-02	0.475361	3	pearson	SalVentAttn-centric
sub-01	late	ses-01	0.285564	4	pearson	Sensorimotor-centric
sub-01	washout-early	ses-01	-0.395553	4	pearson	Sensorimotor-centric
sub-01	washout-late	ses-01	0.321622	4	pearson	Sensorimotor-centric
sub-01	early	ses-02	0.317038	4	pearson	Sensorimotor-centric
sub-01	late	ses-02	0.288816	4	pearson	Sensorimotor-centric
sub-01	washout-early	ses-02	0.134167	4	pearson	Sensorimotor-centric
sub-01	washout-late	ses-02	-0.066288	4	pearson	Sensorimotor-centric
sub-02	late	ses-01	0.176192	4	pearson	Sensorimotor-centric
sub-02	washout-early	ses-01	0.300118	4	pearson	Sensorimotor-centric
sub-02	washout-late	ses-01	0.47311	4	pearson	Sensorimotor-centric
sub-02	early	ses-02	0.063729	4	pearson	Sensorimotor-centric
sub-02	late	ses-02	-0.0766585	4	pearson	Sensorimotor-centric
sub-02	washout-early	ses-02	0.214998	4	pearson	Sensorimotor-centric
sub-02	washout-late	ses-02	0.00389837	4	pearson	Sensorimotor-centric
sub-03	late	ses-01	0.497553	4	pearson	Sensorimotor-centric
sub-03	washout-early	ses-01	0.298152	4	pearson	Sensorimotor-centric
sub-03	washout-late	ses-01	0.398069	4	pearson	Sensorimotor-centric
sub-03	early	ses-02	0.627531	4	pearson	Sensorimotor-centric
sub-03	late	ses-02	0.335978	4	pearson	Sensorimotor-centric
sub-03	washout-early	ses-02	0.315665	4	pearson	Sensorimotor-centric
sub-03	washout-late	ses-02	0.522657	4	pearson	Sensorimotor-centric
sub-06	late	ses-01	0.0714578	4	pearson	Sensorimotor-centric
sub-06	washout-early	ses-01	0.679046	4	pearson	Sensorimotor-centric
sub-06	washout-late	ses-01	0.854403	4	pearson	Sensorimotor-centric
sub-06	early	ses-02	0.861732	4	pearson	Sensorimotor-centric
sub-06	late	ses-02	0.0531244	4	pearson	Sensorimotor-centric
sub-06	washout-early	ses-02	0.768024	4	pearson	Sensorimotor-centric
sub-06	washout-late	ses-02	0.558897	4	pearson	Sensorimotor-centric
sub-07	late	ses-01	0.74852	4	pearson	Sensorimotor-centric
sub-07	washout-early	ses-01	0.671086	4	pearson	Sensorimotor-centric
sub-07	washout-late	ses-01	0.164255	4	pearson	Sensorimotor-centric
sub-07	early	ses-02	0.768601	4	pearson	Sensorimotor-centric
sub-07	late	ses-02	0.530424	4	pearson	Sensorimotor-centric
sub-07	washout-early	ses-02	0.232444	4	pearson	Sensorimotor-centric
sub-07	washout-late	ses-02	0.523699	4	pearson	Sensorimotor-centric
sub-08	late	ses-01	0.566392	4	pearson	Sensorimotor-centric
sub-08	washout-early	ses-01	0.201106	4	pearson	Sensorimotor-centric
sub-08	washout-late	ses-01	0.748849	4	pearson	Sensorimotor-centric
sub-08	early	ses-02	0.431317	4	pearson	Sensorimotor-centric
sub-08	late	ses-02	0.225245	4	pearson	Sensorimotor-centric
sub-08	washout-early	ses-02	0.575644	4	pearson	Sensorimotor-centric
sub-08	washout-late	ses-02	0.0313658	4	pearson	Sensorimotor-centric
sub-09	late	ses-01	0.305599	4	pearson	Sensorimotor-centric
sub-09	washout-early	ses-01	0.499793	4	pearson	Sensorimotor-centric
sub-09	washout-late	ses-01	-0.0813564	4	pearson	Sensorimotor-centric
sub-09	early	ses-02	0.177974	4	pearson	Sensorimotor-centric
sub-09	late	ses-02	0.784717	4	pearson	Sensorimotor-centric
sub-09	washout-early	ses-02	0.26996	4	pearson	Sensorimotor-centric
sub-09	washout-late	ses-02	0.385522	4	pearson	Sensorimotor-centric
sub-10	late	ses-01	0.709285	4	pearson	Sensorimotor-centric
sub-10	washout-early	ses-01	0.220748	4	pearson	Sensorimotor-centric
sub-10	washout-late	ses-01	0.779521	4	pearson	Sensorimotor-centric
sub-10	early	ses-02	0.61402	4	pearson	Sensorimotor-centric
sub-10	late	ses-02	-0.217068	4	pearson	Sensorimotor-centric
sub-10	washout-early	ses-02	0.0659865	4	pearson	Sensorimotor-centric
sub-10	washout-late	ses-02	0.540415	4	pearson	Sensorimotor-centric
sub-11	late	ses-01	0.193075	4	pearson	Sensorimotor-centric
sub-11	washout-early	ses-01	0.436871	4	pearson	Sensorimotor-centric
sub-11	washout-late	ses-01	0.595983	4	pearson	Sensorimotor-centric
sub-11	early	ses-02	0.562963	4	pearson	Sensorimotor-centric
sub-11	late	ses-02	0.210962	4	pearson	Sensorimotor-centric
sub-11	washout-early	ses-02	0.274702	4	pearson	Sensorimotor-centric
sub-11	washout-late	ses-02	0.234858	4	pearson	Sensorimotor-centric
sub-12	late	ses-01	0.561303	4	pearson	Sensorimotor-centric
sub-12	washout-early	ses-01	0.643658	4	pearson	Sensorimotor-centric
sub-12	washout-late	ses-01	0.625642	4	pearson	Sensorimotor-centric
sub-12	early	ses-02	0.698827	4	pearson	Sensorimotor-centric
sub-12	late	ses-02	0.455179	4	pearson	Sensorimotor-centric
sub-12	washout-early	ses-02	0.830104	4	pearson	Sensorimotor-centric
sub-12	washout-late	ses-02	0.75082	4	pearson	Sensorimotor-centric
sub-13	late	ses-01	0.727885	4	pearson	Sensorimotor-centric
sub-13	washout-early	ses-01	0.706933	4	pearson	Sensorimotor-centric
sub-13	washout-late	ses-01	0.807529	4	pearson	Sensorimotor-centric
sub-13	early	ses-02	0.357588	4	pearson	Sensorimotor-centric
sub-13	late	ses-02	0.246379	4	pearson	Sensorimotor-centric
sub-13	washout-early	ses-02	0.600285	4	pearson	Sensorimotor-centric
sub-13	washout-late	ses-02	0.73974	4	pearson	Sensorimotor-centric
sub-14	late	ses-01	0.0449188	4	pearson	Sensorimotor-centric
sub-14	washout-early	ses-01	0.741163	4	pearson	Sensorimotor-centric
sub-14	washout-late	ses-01	0.021716	4	pearson	Sensorimotor-centric
sub-14	early	ses-02	0.387707	4	pearson	Sensorimotor-centric
sub-14	late	ses-02	0.0856576	4	pearson	Sensorimotor-centric
sub-14	washout-early	ses-02	0.591059	4	pearson	Sensorimotor-centric
sub-14	washout-late	ses-02	0.0739054	4	pearson	Sensorimotor-centric
sub-15	late	ses-01	0.341095	4	pearson	Sensorimotor-centric
sub-15	washout-early	ses-01	0.540071	4	pearson	Sensorimotor-centric
sub-15	washout-late	ses-01	0.122016	4	pearson	Sensorimotor-centric
sub-15	early	ses-02	0.795116	4	pearson	Sensorimotor-centric
sub-15	late	ses-02	0.116521	4	pearson	Sensorimotor-centric
sub-15	washout-early	ses-02	0.738956	4	pearson	Sensorimotor-centric
sub-15	washout-late	ses-02	0.618128	4	pearson	Sensorimotor-centric
sub-16	late	ses-01	0.332789	4	pearson	Sensorimotor-centric
sub-16	washout-early	ses-01	0.228988	4	pearson	Sensorimotor-centric
sub-16	washout-late	ses-01	0.295082	4	pearson	Sensorimotor-centric
sub-16	early	ses-02	0.422733	4	pearson	Sensorimotor-centric
sub-16	late	ses-02	0.258398	4	pearson	Sensorimotor-centric
sub-16	washout-early	ses-02	0.396182	4	pearson	Sensorimotor-centric
sub-16	washout-late	ses-02	0.646258	4	pearson	Sensorimotor-centric
sub-18	late	ses-01	0.449946	4	pearson	Sensorimotor-centric
sub-18	washout-early	ses-01	0.552265	4	pearson	Sensorimotor-centric
sub-18	washout-late	ses-01	0.622438	4	pearson	Sensorimotor-centric
sub-18	early	ses-02	0.762734	4	pearson	Sensorimotor-centric
sub-18	late	ses-02	0.655866	4	pearson	Sensorimotor-centric
sub-18	washout-early	ses-02	0.343561	4	pearson	Sensorimotor-centric
sub-18	washout-late	ses-02	0.164568	4	pearson	Sensorimotor-centric
sub-19	late	ses-01	0.146013	4	pearson	Sensorimotor-centric
sub-19	washout-early	ses-01	-0.252472	4	pearson	Sensorimotor-centric
sub-19	washout-late	ses-01	0.0394066	4	pearson	Sensorimotor-centric
sub-19	early	ses-02	0.163982	4	pearson	Sensorimotor-centric
sub-19	late	ses-02	0.302261	4	pearson	Sensorimotor-centric
sub-19	washout-early	ses-02	-0.157446	4	pearson	Sensorimotor-centric
sub-19	washout-late	ses-02	-0.0879888	4	pearson	Sensorimotor-centric
sub-20	late	ses-01	0.77601	4	pearson	Sensorimotor-centric
sub-20	washout-early	ses-01	-0.319036	4	pearson	Sensorimotor-centric
sub-20	washout-late	ses-01	0.318502	4	pearson	Sensorimotor-centric
sub-20	early	ses-02	-0.347411	4	pearson	Sensorimotor-centric
sub-20	late	ses-02	-0.296656	4	pearson	Sensorimotor-centric
sub-20	washout-early	ses-02	0.388701	4	pearson	Sensorimotor-centric
sub-20	washout-late	ses-02	0.406733	4	pearson	Sensorimotor-centric
sub-21	late	ses-01	0.266663	4	pearson	Sensorimotor-centric
sub-21	washout-early	ses-01	0.639454	4	pearson	Sensorimotor-centric
sub-21	washout-late	ses-01	0.472726	4	pearson	Sensorimotor-centric
sub-21	early	ses-02	0.329652	4	pearson	Sensorimotor-centric
sub-21	late	ses-02	0.423775	4	pearson	Sensorimotor-centric
sub-21	washout-early	ses-02	0.609926	4	pearson	Sensorimotor-centric
sub-21	washout-late	ses-02	0.041702	4	pearson	Sensorimotor-centric
sub-22	late	ses-01	0.192465	4	pearson	Sensorimotor-centric
sub-22	washout-early	ses-01	0.806127	4	pearson	Sensorimotor-centric
sub-22	washout-late	ses-01	0.712129	4	pearson	Sensorimotor-centric
sub-22	early	ses-02	0.465137	4	pearson	Sensorimotor-centric
sub-22	late	ses-02	0.507039	4	pearson	Sensorimotor-centric
sub-22	washout-early	ses-02	0.449629	4	pearson	Sensorimotor-centric
sub-22	washout-late	ses-02	0.624441	4	pearson	Sensorimotor-centric
sub-23	late	ses-01	0.0287488	4	pearson	Sensorimotor-centric
sub-23	washout-early	ses-01	-0.208593	4	pearson	Sensorimotor-centric
sub-23	washout-late	ses-01	0.547863	4	pearson	Sensorimotor-centric
sub-23	early	ses-02	0.0553653	4	pearson	Sensorimotor-centric
sub-23	late	ses-02	-0.421314	4	pearson	Sensorimotor-centric
sub-23	washout-early	ses-02	0.122092	4	pearson	Sensorimotor-centric
sub-23	washout-late	ses-02	0.245161	4	pearson	Sensorimotor-centric
sub-24	late	ses-01	0.266776	4	pearson	Sensorimotor-centric
sub-24	washout-early	ses-01	-0.219402	4	pearson	Sensorimotor-centric
sub-24	washout-late	ses-01	0.331192	4	pearson	Sensorimotor-centric
sub-24	early	ses-02	0.627061	4	pearson	Sensorimotor-centric
sub-24	late	ses-02	0.0995256	4	pearson	Sensorimotor-centric
sub-24	washout-early	ses-02	0.139733	4	pearson	Sensorimotor-centric
sub-24	washout-late	ses-02	0.630645	4	pearson	Sensorimotor-centric
sub-25	late	ses-01	0.458944	4	pearson	Sensorimotor-centric
sub-25	washout-early	ses-01	0.0955696	4	pearson	Sensorimotor-centric
sub-25	washout-late	ses-01	0.757422	4	pearson	Sensorimotor-centric
sub-25	early	ses-02	0.333882	4	pearson	Sensorimotor-centric
sub-25	late	ses-02	0.52062	4	pearson	Sensorimotor-centric
sub-25	washout-early	ses-02	-0.0504578	4	pearson	Sensorimotor-centric
sub-25	washout-late	ses-02	-0.0475629	4	pearson	Sensorimotor-centric
sub-26	late	ses-01	0.227777	4	pearson	Sensorimotor-centric
sub-26	washout-early	ses-01	0.838209	4	pearson	Sensorimotor-centric
sub-26	washout-late	ses-01	0.521773	4	pearson	Sensorimotor-centric
sub-26	early	ses-02	-0.210781	4	pearson	Sensorimotor-centric
sub-26	late	ses-02	0.429931	4	pearson	Sensorimotor-centric
sub-26	washout-early	ses-02	0.314507	4	pearson	Sensorimotor-centric
sub-26	washout-late	ses-02	0.354042	4	pearson	Sensorimotor-centric
sub-27	late	ses-01	0.343292	4	pearson	Sensorimotor-centric
sub-27	washout-early	ses-01	0.431611	4	pearson	Sensorimotor-centric
sub-27	washout-late	ses-01	0.572099	4	pearson	Sensorimotor-centric
sub-27	early	ses-02	0.71972	4	pearson	Sensorimotor-centric
sub-27	late	ses-02	-0.0277869	4	pearson	Sensorimotor-centric
sub-27	washout-early	ses-02	0.174881	4	pearson	Sensorimotor-centric
sub-27	washout-late	ses-02	0.185981	4	pearson	Sensorimotor-centric
sub-28	late	ses-01	0.266236	4	pearson	Sensorimotor-centric
sub-28	washout-early	ses-01	0.690744	4	pearson	Sensorimotor-centric
sub-28	washout-late	ses-01	0.326203	4	pearson	Sensorimotor-centric
sub-28	early	ses-02	0.508911	4	pearson	Sensorimotor-centric
sub-28	late	ses-02	0.344796	4	pearson	Sensorimotor-centric
sub-28	washout-early	ses-02	0.208723	4	pearson	Sensorimotor-centric
sub-28	washout-late	ses-02	0.603086	4	pearson	Sensorimotor-centric
sub-29	late	ses-01	0.203518	4	pearson	Sensorimotor-centric
sub-29	washout-early	ses-01	0.324528	4	pearson	Sensorimotor-centric
sub-29	washout-late	ses-01	0.361629	4	pearson	Sensorimotor-centric
sub-29	early	ses-02	-0.07237	4	pearson	Sensorimotor-centric
sub-29	late	ses-02	0.131114	4	pearson	Sensorimotor-centric
sub-29	washout-early	ses-02	0.306156	4	pearson	Sensorimotor-centric
sub-29	washout-late	ses-02	-0.0693222	4	pearson	Sensorimotor-centric
sub-30	late	ses-01	0.685894	4	pearson	Sensorimotor-centric
sub-30	washout-early	ses-01	0.728145	4	pearson	Sensorimotor-centric
sub-30	washout-late	ses-01	0.52746	4	pearson	Sensorimotor-centric
sub-30	early	ses-02	0.849845	4	pearson	Sensorimotor-centric
sub-30	late	ses-02	0.361014	4	pearson	Sensorimotor-centric
sub-30	washout-early	ses-02	0.074139	4	pearson	Sensorimotor-centric
sub-30	washout-late	ses-02	0.759311	4	pearson	Sensorimotor-centric
sub-31	late	ses-01	0.559822	4	pearson	Sensorimotor-centric
sub-31	washout-early	ses-01	0.242628	4	pearson	Sensorimotor-centric
sub-31	washout-late	ses-01	0.383357	4	pearson	Sensorimotor-centric
sub-31	early	ses-02	0.391448	4	pearson	Sensorimotor-centric
sub-31	late	ses-02	0.453296	4	pearson	Sensorimotor-centric
sub-31	washout-early	ses-02	0.54935	4	pearson	Sensorimotor-centric
sub-31	washout-late	ses-02	0.775758	4	pearson	Sensorimotor-centric
sub-34	late	ses-01	0.17582	4	pearson	Sensorimotor-centric
sub-34	washout-early	ses-01	0.427818	4	pearson	Sensorimotor-centric
sub-34	washout-late	ses-01	0.327977	4	pearson	Sensorimotor-centric
sub-34	early	ses-02	0.46318	4	pearson	Sensorimotor-centric
sub-34	late	ses-02	0.460578	4	pearson	Sensorimotor-centric
sub-34	washout-early	ses-02	0.452263	4	pearson	Sensorimotor-centric
sub-34	washout-late	ses-02	0.23936	4	pearson	Sensorimotor-centric
sub-36	late	ses-01	-0.555943	4	pearson	Sensorimotor-centric
sub-36	washout-early	ses-01	0.755582	4	pearson	Sensorimotor-centric
sub-36	washout-late	ses-01	0.558212	4	pearson	Sensorimotor-centric
sub-36	early	ses-02	0.466548	4	pearson	Sensorimotor-centric
sub-36	late	ses-02	-0.500298	4	pearson	Sensorimotor-centric
sub-36	washout-early	ses-02	0.77768	4	pearson	Sensorimotor-centric
sub-36	washout-late	ses-02	0.801223	4	pearson	Sensorimotor-centric
sub-37	late	ses-01	0.559467	4	pearson	Sensorimotor-centric
sub-37	washout-early	ses-01	0.60821	4	pearson	Sensorimotor-centric
sub-37	washout-late	ses-01	0.621284	4	pearson	Sensorimotor-centric
sub-37	early	ses-02	0.659954	4	pearson	Sensorimotor-centric
sub-37	late	ses-02	0.463522	4	pearson	Sensorimotor-centric
sub-37	washout-early	ses-02	0.740132	4	pearson	Sensorimotor-centric
sub-37	washout-late	ses-02	0.350118	4	pearson	Sensorimotor-centric
sub-39	late	ses-01	-0.194751	4	pearson	Sensorimotor-centric
sub-39	washout-early	ses-01	0.763507	4	pearson	Sensorimotor-centric
sub-39	washout-late	ses-01	0.465807	4	pearson	Sensorimotor-centric
sub-39	early	ses-02	0.531197	4	pearson	Sensorimotor-centric
sub-39	late	ses-02	0.190233	4	pearson	Sensorimotor-centric
sub-39	washout-early	ses-02	0.00708994	4	pearson	Sensorimotor-centric
sub-39	washout-late	ses-02	0.321005	4	pearson	Sensorimotor-centric

## Sheet: fig5B
roi	sub	epoch	ses	eccentricity
7Networks_LH_SomMot_26	sub-01	base	ses-01	4.31274
7Networks_LH_SomMot_26	sub-01	early	ses-01	2.77989
7Networks_LH_SomMot_26	sub-01	late	ses-01	3.38381
7Networks_LH_SomMot_26	sub-01	washout-early	ses-01	2.16905
7Networks_LH_SomMot_26	sub-01	washout-late	ses-01	2.35097
7Networks_LH_SomMot_26	sub-01	base	ses-02	2.78284
7Networks_LH_SomMot_26	sub-01	early	ses-02	3.54213
7Networks_LH_SomMot_26	sub-01	late	ses-02	2.4034
7Networks_LH_SomMot_26	sub-01	washout-early	ses-02	2.64291
7Networks_LH_SomMot_26	sub-01	washout-late	ses-02	3.23023
7Networks_LH_SomMot_26	sub-02	base	ses-01	3.48794
7Networks_LH_SomMot_26	sub-02	early	ses-01	3.377
7Networks_LH_SomMot_26	sub-02	late	ses-01	2.67321
7Networks_LH_SomMot_26	sub-02	washout-early	ses-01	1.71153
7Networks_LH_SomMot_26	sub-02	washout-late	ses-01	2.94003
7Networks_LH_SomMot_26	sub-02	base	ses-02	3.65559
7Networks_LH_SomMot_26	sub-02	early	ses-02	3.27167
7Networks_LH_SomMot_26	sub-02	late	ses-02	0.95763
7Networks_LH_SomMot_26	sub-02	washout-early	ses-02	3.44737
7Networks_LH_SomMot_26	sub-02	washout-late	ses-02	2.55508
7Networks_LH_SomMot_26	sub-03	base	ses-01	2.29791
7Networks_LH_SomMot_26	sub-03	early	ses-01	2.63366
7Networks_LH_SomMot_26	sub-03	late	ses-01	2.1033
7Networks_LH_SomMot_26	sub-03	washout-early	ses-01	3.96624
7Networks_LH_SomMot_26	sub-03	washout-late	ses-01	2.49967
7Networks_LH_SomMot_26	sub-03	base	ses-02	3.78024
7Networks_LH_SomMot_26	sub-03	early	ses-02	2.71463
7Networks_LH_SomMot_26	sub-03	late	ses-02	3.0944
7Networks_LH_SomMot_26	sub-03	washout-early	ses-02	3.31692
7Networks_LH_SomMot_26	sub-03	washout-late	ses-02	2.55933
7Networks_LH_SomMot_26	sub-06	base	ses-01	2.89611
7Networks_LH_SomMot_26	sub-06	early	ses-01	3.78605
7Networks_LH_SomMot_26	sub-06	late	ses-01	1.8485
7Networks_LH_SomMot_26	sub-06	washout-early	ses-01	2.74977
7Networks_LH_SomMot_26	sub-06	washout-late	ses-01	3.74337
7Networks_LH_SomMot_26	sub-06	base	ses-02	4.05829
7Networks_LH_SomMot_26	sub-06	early	ses-02	4.1047
7Networks_LH_SomMot_26	sub-06	late	ses-02	1.90258
7Networks_LH_SomMot_26	sub-06	washout-early	ses-02	2.91397
7Networks_LH_SomMot_26	sub-06	washout-late	ses-02	2.31544
7Networks_LH_SomMot_26	sub-07	base	ses-01	3.21454
7Networks_LH_SomMot_26	sub-07	early	ses-01	4.08726
7Networks_LH_SomMot_26	sub-07	late	ses-01	2.18748
7Networks_LH_SomMot_26	sub-07	washout-early	ses-01	2.46344
7Networks_LH_SomMot_26	sub-07	washout-late	ses-01	2.16917
7Networks_LH_SomMot_26	sub-07	base	ses-02	3.69651
7Networks_LH_SomMot_26	sub-07	early	ses-02	4.0729
7Networks_LH_SomMot_26	sub-07	late	ses-02	2.95891
7Networks_LH_SomMot_26	sub-07	washout-early	ses-02	1.81423
7Networks_LH_SomMot_26	sub-07	washout-late	ses-02	3.21193
7Networks_LH_SomMot_26	sub-08	base	ses-01	2.43614
7Networks_LH_SomMot_26	sub-08	early	ses-01	2.92644
7Networks_LH_SomMot_26	sub-08	late	ses-01	3.39293
7Networks_LH_SomMot_26	sub-08	washout-early	ses-01	2.19052
7Networks_LH_SomMot_26	sub-08	washout-late	ses-01	3.07183
7Networks_LH_SomMot_26	sub-08	base	ses-02	2.72793
7Networks_LH_SomMot_26	sub-08	early	ses-02	3.37658
7Networks_LH_SomMot_26	sub-08	late	ses-02	2.48962
7Networks_LH_SomMot_26	sub-08	washout-early	ses-02	2.76433
7Networks_LH_SomMot_26	sub-08	washout-late	ses-02	1.97959
7Networks_LH_SomMot_26	sub-09	base	ses-01	2.34117
7Networks_LH_SomMot_26	sub-09	early	ses-01	3.8022
7Networks_LH_SomMot_26	sub-09	late	ses-01	3.78649
7Networks_LH_SomMot_26	sub-09	washout-early	ses-01	3.10725
7Networks_LH_SomMot_26	sub-09	washout-late	ses-01	1.15122
7Networks_LH_SomMot_26	sub-09	base	ses-02	3.72976
7Networks_LH_SomMot_26	sub-09	early	ses-02	1.65655
7Networks_LH_SomMot_26	sub-09	late	ses-02	2.44419
7Networks_LH_SomMot_26	sub-09	washout-early	ses-02	1.76478
7Networks_LH_SomMot_26	sub-09	washout-late	ses-02	2.57123
7Networks_LH_SomMot_26	sub-10	base	ses-01	3.50422
7Networks_LH_SomMot_26	sub-10	early	ses-01	3.46396
7Networks_LH_SomMot_26	sub-10	late	ses-01	3.54384
7Networks_LH_SomMot_26	sub-10	washout-early	ses-01	2.29216
7Networks_LH_SomMot_26	sub-10	washout-late	ses-01	3.94006
7Networks_LH_SomMot_26	sub-10	base	ses-02	3.19293
7Networks_LH_SomMot_26	sub-10	early	ses-02	2.76741
7Networks_LH_SomMot_26	sub-10	late	ses-02	1.60037
7Networks_LH_SomMot_26	sub-10	washout-early	ses-02	2.0131
7Networks_LH_SomMot_26	sub-10	washout-late	ses-02	2.04212
7Networks_LH_SomMot_26	sub-11	base	ses-01	3.28761
7Networks_LH_SomMot_26	sub-11	early	ses-01	1.95648
7Networks_LH_SomMot_26	sub-11	late	ses-01	2.28244
7Networks_LH_SomMot_26	sub-11	washout-early	ses-01	3.46471
7Networks_LH_SomMot_26	sub-11	washout-late	ses-01	2.04519
7Networks_LH_SomMot_26	sub-11	base	ses-02	4.12287
7Networks_LH_SomMot_26	sub-11	early	ses-02	2.26848
7Networks_LH_SomMot_26	sub-11	late	ses-02	4.03405
7Networks_LH_SomMot_26	sub-11	washout-early	ses-02	2.4004
7Networks_LH_SomMot_26	sub-11	washout-late	ses-02	4.47369
7Networks_LH_SomMot_26	sub-12	base	ses-01	3.37546
7Networks_LH_SomMot_26	sub-12	early	ses-01	3.25688
7Networks_LH_SomMot_26	sub-12	late	ses-01	3.61286
7Networks_LH_SomMot_26	sub-12	washout-early	ses-01	2.19051
7Networks_LH_SomMot_26	sub-12	washout-late	ses-01	3.72727
7Networks_LH_SomMot_26	sub-12	base	ses-02	2.32893
7Networks_LH_SomMot_26	sub-12	early	ses-02	2.85473
7Networks_LH_SomMot_26	sub-12	late	ses-02	1.73796
7Networks_LH_SomMot_26	sub-12	washout-early	ses-02	4.05481
7Networks_LH_SomMot_26	sub-12	washout-late	ses-02	3.22597
7Networks_LH_SomMot_26	sub-13	base	ses-01	3.29761
7Networks_LH_SomMot_26	sub-13	early	ses-01	3.72234
7Networks_LH_SomMot_26	sub-13	late	ses-01	3.09601
7Networks_LH_SomMot_26	sub-13	washout-early	ses-01	2.96202
7Networks_LH_SomMot_26	sub-13	washout-late	ses-01	3.1916
7Networks_LH_SomMot_26	sub-13	base	ses-02	1.80855
7Networks_LH_SomMot_26	sub-13	early	ses-02	2.81091
7Networks_LH_SomMot_26	sub-13	late	ses-02	2.5504
7Networks_LH_SomMot_26	sub-13	washout-early	ses-02	3.05481
7Networks_LH_SomMot_26	sub-13	washout-late	ses-02	3.18378
7Networks_LH_SomMot_26	sub-14	base	ses-01	4.05142
7Networks_LH_SomMot_26	sub-14	early	ses-01	2.81953
7Networks_LH_SomMot_26	sub-14	late	ses-01	0.797508
7Networks_LH_SomMot_26	sub-14	washout-early	ses-01	3.57983
7Networks_LH_SomMot_26	sub-14	washout-late	ses-01	1.27572
7Networks_LH_SomMot_26	sub-14	base	ses-02	3.91254
7Networks_LH_SomMot_26	sub-14	early	ses-02	2.95292
7Networks_LH_SomMot_26	sub-14	late	ses-02	1.76271
7Networks_LH_SomMot_26	sub-14	washout-early	ses-02	3.29905
7Networks_LH_SomMot_26	sub-14	washout-late	ses-02	2.60437
7Networks_LH_SomMot_26	sub-15	base	ses-01	2.5751
7Networks_LH_SomMot_26	sub-15	early	ses-01	3.19044
7Networks_LH_SomMot_26	sub-15	late	ses-01	1.57985
7Networks_LH_SomMot_26	sub-15	washout-early	ses-01	2.77423
7Networks_LH_SomMot_26	sub-15	washout-late	ses-01	3.48669
7Networks_LH_SomMot_26	sub-15	base	ses-02	1.73272
7Networks_LH_SomMot_26	sub-15	early	ses-02	2.61378
7Networks_LH_SomMot_26	sub-15	late	ses-02	1.82718
7Networks_LH_SomMot_26	sub-15	washout-early	ses-02	3.95642
7Networks_LH_SomMot_26	sub-15	washout-late	ses-02	2.83175
7Networks_LH_SomMot_26	sub-16	base	ses-01	3.29013
7Networks_LH_SomMot_26	sub-16	early	ses-01	3.64532
7Networks_LH_SomMot_26	sub-16	late	ses-01	2.30996
7Networks_LH_SomMot_26	sub-16	washout-early	ses-01	2.81619
7Networks_LH_SomMot_26	sub-16	washout-late	ses-01	2.79941
7Networks_LH_SomMot_26	sub-16	base	ses-02	4.60361
7Networks_LH_SomMot_26	sub-16	early	ses-02	2.52693
7Networks_LH_SomMot_26	sub-16	late	ses-02	1.79356
7Networks_LH_SomMot_26	sub-16	washout-early	ses-02	3.12343
7Networks_LH_SomMot_26	sub-16	washout-late	ses-02	3.10077
7Networks_LH_SomMot_26	sub-18	base	ses-01	3.01523
7Networks_LH_SomMot_26	sub-18	early	ses-01	3.67593
7Networks_LH_SomMot_26	sub-18	late	ses-01	3.02139
7Networks_LH_SomMot_26	sub-18	washout-early	ses-01	2.79284
7Networks_LH_SomMot_26	sub-18	washout-late	ses-01	3.25488
7Networks_LH_SomMot_26	sub-18	base	ses-02	2.11913
7Networks_LH_SomMot_26	sub-18	early	ses-02	2.91101
7Networks_LH_SomMot_26	sub-18	late	ses-02	2.80696
7Networks_LH_SomMot_26	sub-18	washout-early	ses-02	2.1636
7Networks_LH_SomMot_26	sub-18	washout-late	ses-02	1.88642
7Networks_LH_SomMot_26	sub-19	base	ses-01	4.06126
7Networks_LH_SomMot_26	sub-19	early	ses-01	1.94953
7Networks_LH_SomMot_26	sub-19	late	ses-01	2.42348
7Networks_LH_SomMot_26	sub-19	washout-early	ses-01	2.80256
7Networks_LH_SomMot_26	sub-19	washout-late	ses-01	2.18867
7Networks_LH_SomMot_26	sub-19	base	ses-02	3.42641
7Networks_LH_SomMot_26	sub-19	early	ses-02	3.53952
7Networks_LH_SomMot_26	sub-19	late	ses-02	2.19056
7Networks_LH_SomMot_26	sub-19	washout-early	ses-02	2.87919
7Networks_LH_SomMot_26	sub-19	washout-late	ses-02	4.35485
7Networks_LH_SomMot_26	sub-20	base	ses-01	4.82126
7Networks_LH_SomMot_26	sub-20	early	ses-01	3.01915
7Networks_LH_SomMot_26	sub-20	late	ses-01	2.40168
7Networks_LH_SomMot_26	sub-20	washout-early	ses-01	1.71903
7Networks_LH_SomMot_26	sub-20	washout-late	ses-01	3.5274
7Networks_LH_SomMot_26	sub-20	base	ses-02	4.83392
7Networks_LH_SomMot_26	sub-20	early	ses-02	2.31408
7Networks_LH_SomMot_26	sub-20	late	ses-02	2.40487
7Networks_LH_SomMot_26	sub-20	washout-early	ses-02	3.50788
7Networks_LH_SomMot_26	sub-20	washout-late	ses-02	2.28255
7Networks_LH_SomMot_26	sub-21	base	ses-01	4.96196
7Networks_LH_SomMot_26	sub-21	early	ses-01	3.5801
7Networks_LH_SomMot_26	sub-21	late	ses-01	3.73416
7Networks_LH_SomMot_26	sub-21	washout-early	ses-01	2.38081
7Networks_LH_SomMot_26	sub-21	washout-late	ses-01	2.97371
7Networks_LH_SomMot_26	sub-21	base	ses-02	2.45523
7Networks_LH_SomMot_26	sub-21	early	ses-02	1.11118
7Networks_LH_SomMot_26	sub-21	late	ses-02	2.1037
7Networks_LH_SomMot_26	sub-21	washout-early	ses-02	2.45087
7Networks_LH_SomMot_26	sub-21	washout-late	ses-02	1.27287
7Networks_LH_SomMot_26	sub-22	base	ses-01	2.3718
7Networks_LH_SomMot_26	sub-22	early	ses-01	3.37541
7Networks_LH_SomMot_26	sub-22	late	ses-01	3.19716
7Networks_LH_SomMot_26	sub-22	washout-early	ses-01	1.81333
7Networks_LH_SomMot_26	sub-22	washout-late	ses-01	2.84339
7Networks_LH_SomMot_26	sub-22	base	ses-02	3.91551
7Networks_LH_SomMot_26	sub-22	early	ses-02	3.23094
7Networks_LH_SomMot_26	sub-22	late	ses-02	2.42446
7Networks_LH_SomMot_26	sub-22	washout-early	ses-02	2.64761
7Networks_LH_SomMot_26	sub-22	washout-late	ses-02	3.93846
7Networks_LH_SomMot_26	sub-23	base	ses-01	4.44153
7Networks_LH_SomMot_26	sub-23	early	ses-01	2.47373
7Networks_LH_SomMot_26	sub-23	late	ses-01	2.45579
7Networks_LH_SomMot_26	sub-23	washout-early	ses-01	3.24987
7Networks_LH_SomMot_26	sub-23	washout-late	ses-01	2.25854
7Networks_LH_SomMot_26	sub-23	base	ses-02	2.14238
7Networks_LH_SomMot_26	sub-23	early	ses-02	2.93712
7Networks_LH_SomMot_26	sub-23	late	ses-02	2.35951
7Networks_LH_SomMot_26	sub-23	washout-early	ses-02	3.62236
7Networks_LH_SomMot_26	sub-23	washout-late	ses-02	3.4893
7Networks_LH_SomMot_26	sub-24	base	ses-01	2.5775
7Networks_LH_SomMot_26	sub-24	early	ses-01	2.99151
7Networks_LH_SomMot_26	sub-24	late	ses-01	1.6825
7Networks_LH_SomMot_26	sub-24	washout-early	ses-01	3.35858
7Networks_LH_SomMot_26	sub-24	washout-late	ses-01	1.80138
7Networks_LH_SomMot_26	sub-24	base	ses-02	2.45921
7Networks_LH_SomMot_26	sub-24	early	ses-02	2.54704
7Networks_LH_SomMot_26	sub-24	late	ses-02	1.82498
7Networks_LH_SomMot_26	sub-24	washout-early	ses-02	3.43184
7Networks_LH_SomMot_26	sub-24	washout-late	ses-02	3.57346
7Networks_LH_SomMot_26	sub-25	base	ses-01	1.98986
7Networks_LH_SomMot_26	sub-25	early	ses-01	4.00201
7Networks_LH_SomMot_26	sub-25	late	ses-01	3.69284
7Networks_LH_SomMot_26	sub-25	washout-early	ses-01	1.37682
7Networks_LH_SomMot_26	sub-25	washout-late	ses-01	3.67241
7Networks_LH_SomMot_26	sub-25	base	ses-02	3.9782
7Networks_LH_SomMot_26	sub-25	early	ses-02	3.56746
7Networks_LH_SomMot_26	sub-25	late	ses-02	2.96057
7Networks_LH_SomMot_26	sub-25	washout-early	ses-02	1.63544
7Networks_LH_SomMot_26	sub-25	washout-late	ses-02	1.63507
7Networks_LH_SomMot_26	sub-26	base	ses-01	3.94787
7Networks_LH_SomMot_26	sub-26	early	ses-01	2.4724
7Networks_LH_SomMot_26	sub-26	late	ses-01	2.53326
7Networks_LH_SomMot_26	sub-26	washout-early	ses-01	2.30733
7Networks_LH_SomMot_26	sub-26	washout-late	ses-01	3.34602
7Networks_LH_SomMot_26	sub-26	base	ses-02	3.10279
7Networks_LH_SomMot_26	sub-26	early	ses-02	1.93183
7Networks_LH_SomMot_26	sub-26	late	ses-02	3.71912
7Networks_LH_SomMot_26	sub-26	washout-early	ses-02	2.11964
7Networks_LH_SomMot_26	sub-26	washout-late	ses-02	3.08164
7Networks_LH_SomMot_26	sub-27	base	ses-01	3.574
7Networks_LH_SomMot_26	sub-27	early	ses-01	2.65833
7Networks_LH_SomMot_26	sub-27	late	ses-01	2.98604
7Networks_LH_SomMot_26	sub-27	washout-early	ses-01	2.91874
7Networks_LH_SomMot_26	sub-27	washout-late	ses-01	3.36892
7Networks_LH_SomMot_26	sub-27	base	ses-02	3.17351
7Networks_LH_SomMot_26	sub-27	early	ses-02	3.28037
7Networks_LH_SomMot_26	sub-27	late	ses-02	1.69459
7Networks_LH_SomMot_26	sub-27	washout-early	ses-02	3.47632
7Networks_LH_SomMot_26	sub-27	washout-late	ses-02	2.73622
7Networks_LH_SomMot_26	sub-28	base	ses-01	3.89134
7Networks_LH_SomMot_26	sub-28	early	ses-01	3.28175
7Networks_LH_SomMot_26	sub-28	late	ses-01	3.42605
7Networks_LH_SomMot_26	sub-28	washout-early	ses-01	3.16807
7Networks_LH_SomMot_26	sub-28	washout-late	ses-01	2.28856
7Networks_LH_SomMot_26	sub-28	base	ses-02	2.66707
7Networks_LH_SomMot_26	sub-28	early	ses-02	2.45314
7Networks_LH_SomMot_26	sub-28	late	ses-02	4.18417
7Networks_LH_SomMot_26	sub-28	washout-early	ses-02	2.14762
7Networks_LH_SomMot_26	sub-28	washout-late	ses-02	2.50095
7Networks_LH_SomMot_26	sub-29	base	ses-01	3.75401
7Networks_LH_SomMot_26	sub-29	early	ses-01	1.99057
7Networks_LH_SomMot_26	sub-29	late	ses-01	2.34259
7Networks_LH_SomMot_26	sub-29	washout-early	ses-01	4.64864
7Networks_LH_SomMot_26	sub-29	washout-late	ses-01	1.70615
7Networks_LH_SomMot_26	sub-29	base	ses-02	4.096
7Networks_LH_SomMot_26	sub-29	early	ses-02	1.52078
7Networks_LH_SomMot_26	sub-29	late	ses-02	3.16835
7Networks_LH_SomMot_26	sub-29	washout-early	ses-02	2.18661
7Networks_LH_SomMot_26	sub-29	washout-late	ses-02	3.2958
7Networks_LH_SomMot_26	sub-30	base	ses-01	2.51629
7Networks_LH_SomMot_26	sub-30	early	ses-01	3.03893
7Networks_LH_SomMot_26	sub-30	late	ses-01	3.26358
7Networks_LH_SomMot_26	sub-30	washout-early	ses-01	3.38199
7Networks_LH_SomMot_26	sub-30	washout-late	ses-01	3.97006
7Networks_LH_SomMot_26	sub-30	base	ses-02	3.17294
7Networks_LH_SomMot_26	sub-30	early	ses-02	3.16514
7Networks_LH_SomMot_26	sub-30	late	ses-02	1.90352
7Networks_LH_SomMot_26	sub-30	washout-early	ses-02	1.27502
7Networks_LH_SomMot_26	sub-30	washout-late	ses-02	2.8655
7Networks_LH_SomMot_26	sub-31	base	ses-01	4.26515
7Networks_LH_SomMot_26	sub-31	early	ses-01	3.32399
7Networks_LH_SomMot_26	sub-31	late	ses-01	1.67775
7Networks_LH_SomMot_26	sub-31	washout-early	ses-01	1.84324
7Networks_LH_SomMot_26	sub-31	washout-late	ses-01	2.12187
7Networks_LH_SomMot_26	sub-31	base	ses-02	2.97561
7Networks_LH_SomMot_26	sub-31	early	ses-02	2.17372
7Networks_LH_SomMot_26	sub-31	late	ses-02	2.41983
7Networks_LH_SomMot_26	sub-31	washout-early	ses-02	3.56584
7Networks_LH_SomMot_26	sub-31	washout-late	ses-02	3.66749
7Networks_LH_SomMot_26	sub-34	base	ses-01	3.6985
7Networks_LH_SomMot_26	sub-34	early	ses-01	2.60607
7Networks_LH_SomMot_26	sub-34	late	ses-01	1.94437
7Networks_LH_SomMot_26	sub-34	washout-early	ses-01	2.38005
7Networks_LH_SomMot_26	sub-34	washout-late	ses-01	2.80853
7Networks_LH_SomMot_26	sub-34	base	ses-02	3.87788
7Networks_LH_SomMot_26	sub-34	early	ses-02	3.65818
7Networks_LH_SomMot_26	sub-34	late	ses-02	3.47967
7Networks_LH_SomMot_26	sub-34	washout-early	ses-02	2.62979
7Networks_LH_SomMot_26	sub-34	washout-late	ses-02	2.82819
7Networks_LH_SomMot_26	sub-36	base	ses-01	3.66452
7Networks_LH_SomMot_26	sub-36	early	ses-01	3.19923
7Networks_LH_SomMot_26	sub-36	late	ses-01	1.57864
7Networks_LH_SomMot_26	sub-36	washout-early	ses-01	3.55308
7Networks_LH_SomMot_26	sub-36	washout-late	ses-01	2.83038
7Networks_LH_SomMot_26	sub-36	base	ses-02	3.16718
7Networks_LH_SomMot_26	sub-36	early	ses-02	2.48129
7Networks_LH_SomMot_26	sub-36	late	ses-02	1.45238
7Networks_LH_SomMot_26	sub-36	washout-early	ses-02	2.98828
7Networks_LH_SomMot_26	sub-36	washout-late	ses-02	2.66826
7Networks_LH_SomMot_26	sub-37	base	ses-01	3.27801
7Networks_LH_SomMot_26	sub-37	early	ses-01	3.34324
7Networks_LH_SomMot_26	sub-37	late	ses-01	3.43821
7Networks_LH_SomMot_26	sub-37	washout-early	ses-01	2.27802
7Networks_LH_SomMot_26	sub-37	washout-late	ses-01	3.51742
7Networks_LH_SomMot_26	sub-37	base	ses-02	1.35394
7Networks_LH_SomMot_26	sub-37	early	ses-02	2.43224
7Networks_LH_SomMot_26	sub-37	late	ses-02	3.17525
7Networks_LH_SomMot_26	sub-37	washout-early	ses-02	2.58372
7Networks_LH_SomMot_26	sub-37	washout-late	ses-02	2.98248
7Networks_LH_SomMot_26	sub-39	base	ses-01	3.61922
7Networks_LH_SomMot_26	sub-39	early	ses-01	3.46868
7Networks_LH_SomMot_26	sub-39	late	ses-01	1.19224
7Networks_LH_SomMot_26	sub-39	washout-early	ses-01	2.8545
7Networks_LH_SomMot_26	sub-39	washout-late	ses-01	3.20883
7Networks_LH_SomMot_26	sub-39	base	ses-02	3.39903
7Networks_LH_SomMot_26	sub-39	early	ses-02	2.90175
7Networks_LH_SomMot_26	sub-39	late	ses-02	2.00749
7Networks_LH_SomMot_26	sub-39	washout-early	ses-02	1.29402
7Networks_LH_SomMot_26	sub-39	washout-late	ses-02	2.10685
7Networks_LH_Default_pCunPCC_5	sub-01	base	ses-01	2.92964
7Networks_LH_Default_pCunPCC_5	sub-01	early	ses-01	1.05089
7Networks_LH_Default_pCunPCC_5	sub-01	late	ses-01	2.30289
7Networks_LH_Default_pCunPCC_5	sub-01	washout-early	ses-01	1.86596
7Networks_LH_Default_pCunPCC_5	sub-01	washout-late	ses-01	2.89116
7Networks_LH_Default_pCunPCC_5	sub-01	base	ses-02	1.3147
7Networks_LH_Default_pCunPCC_5	sub-01	early	ses-02	0.927759
7Networks_LH_Default_pCunPCC_5	sub-01	late	ses-02	1.79945
7Networks_LH_Default_pCunPCC_5	sub-01	washout-early	ses-02	1.94533
7Networks_LH_Default_pCunPCC_5	sub-01	washout-late	ses-02	1.63904
7Networks_LH_Default_pCunPCC_5	sub-02	base	ses-01	1.18458
7Networks_LH_Default_pCunPCC_5	sub-02	early	ses-01	2.0313
7Networks_LH_Default_pCunPCC_5	sub-02	late	ses-01	2.66333
7Networks_LH_Default_pCunPCC_5	sub-02	washout-early	ses-01	2.05633
7Networks_LH_Default_pCunPCC_5	sub-02	washout-late	ses-01	2.24816
7Networks_LH_Default_pCunPCC_5	sub-02	base	ses-02	3.38366
7Networks_LH_Default_pCunPCC_5	sub-02	early	ses-02	2.9191
7Networks_LH_Default_pCunPCC_5	sub-02	late	ses-02	2.1281
7Networks_LH_Default_pCunPCC_5	sub-02	washout-early	ses-02	1.9244
7Networks_LH_Default_pCunPCC_5	sub-02	washout-late	ses-02	1.17346
7Networks_LH_Default_pCunPCC_5	sub-03	base	ses-01	2.20041
7Networks_LH_Default_pCunPCC_5	sub-03	early	ses-01	2.17245
7Networks_LH_Default_pCunPCC_5	sub-03	late	ses-01	0.961754
7Networks_LH_Default_pCunPCC_5	sub-03	washout-early	ses-01	0.995101
7Networks_LH_Default_pCunPCC_5	sub-03	washout-late	ses-01	2.66714
7Networks_LH_Default_pCunPCC_5	sub-03	base	ses-02	2.19007
7Networks_LH_Default_pCunPCC_5	sub-03	early	ses-02	1.40336
7Networks_LH_Default_pCunPCC_5	sub-03	late	ses-02	1.43035
7Networks_LH_Default_pCunPCC_5	sub-03	washout-early	ses-02	1.55462
7Networks_LH_Default_pCunPCC_5	sub-03	washout-late	ses-02	1.37138
7Networks_LH_Default_pCunPCC_5	sub-06	base	ses-01	1.56893
7Networks_LH_Default_pCunPCC_5	sub-06	early	ses-01	3.17845
7Networks_LH_Default_pCunPCC_5	sub-06	late	ses-01	2.33436
7Networks_LH_Default_pCunPCC_5	sub-06	washout-early	ses-01	1.60644
7Networks_LH_Default_pCunPCC_5	sub-06	washout-late	ses-01	2.25607
7Networks_LH_Default_pCunPCC_5	sub-06	base	ses-02	2.04926
7Networks_LH_Default_pCunPCC_5	sub-06	early	ses-02	1.83304
7Networks_LH_Default_pCunPCC_5	sub-06	late	ses-02	2.47874
7Networks_LH_Default_pCunPCC_5	sub-06	washout-early	ses-02	2.05647
7Networks_LH_Default_pCunPCC_5	sub-06	washout-late	ses-02	1.85156
7Networks_LH_Default_pCunPCC_5	sub-07	base	ses-01	2.48659
7Networks_LH_Default_pCunPCC_5	sub-07	early	ses-01	1.58273
7Networks_LH_Default_pCunPCC_5	sub-07	late	ses-01	2.7497
7Networks_LH_Default_pCunPCC_5	sub-07	washout-early	ses-01	2.00579
7Networks_LH_Default_pCunPCC_5	sub-07	washout-late	ses-01	1.72833
7Networks_LH_Default_pCunPCC_5	sub-07	base	ses-02	1.8048
7Networks_LH_Default_pCunPCC_5	sub-07	early	ses-02	1.38848
7Networks_LH_Default_pCunPCC_5	sub-07	late	ses-02	2.13821
7Networks_LH_Default_pCunPCC_5	sub-07	washout-early	ses-02	1.53841
7Networks_LH_Default_pCunPCC_5	sub-07	washout-late	ses-02	2.58929
7Networks_LH_Default_pCunPCC_5	sub-08	base	ses-01	1.80974
7Networks_LH_Default_pCunPCC_5	sub-08	early	ses-01	2.60562
7Networks_LH_Default_pCunPCC_5	sub-08	late	ses-01	1.85584
7Networks_LH_Default_pCunPCC_5	sub-08	washout-early	ses-01	2.9701
7Networks_LH_Default_pCunPCC_5	sub-08	washout-late	ses-01	1.76063
7Networks_LH_Default_pCunPCC_5	sub-08	base	ses-02	2.42821
7Networks_LH_Default_pCunPCC_5	sub-08	early	ses-02	1.96131
7Networks_LH_Default_pCunPCC_5	sub-08	late	ses-02	1.73729
7Networks_LH_Default_pCunPCC_5	sub-08	washout-early	ses-02	1.62659
7Networks_LH_Default_pCunPCC_5	sub-08	washout-late	ses-02	1.07205
7Networks_LH_Default_pCunPCC_5	sub-09	base	ses-01	1.29891
7Networks_LH_Default_pCunPCC_5	sub-09	early	ses-01	2.53297
7Networks_LH_Default_pCunPCC_5	sub-09	late	ses-01	2.34345
7Networks_LH_Default_pCunPCC_5	sub-09	washout-early	ses-01	2.4598
7Networks_LH_Default_pCunPCC_5	sub-09	washout-late	ses-01	1.59565
7Networks_LH_Default_pCunPCC_5	sub-09	base	ses-02	2.72973
7Networks_LH_Default_pCunPCC_5	sub-09	early	ses-02	2.1983
7Networks_LH_Default_pCunPCC_5	sub-09	late	ses-02	1.63557
7Networks_LH_Default_pCunPCC_5	sub-09	washout-early	ses-02	1.63597
7Networks_LH_Default_pCunPCC_5	sub-09	washout-late	ses-02	2.20713
7Networks_LH_Default_pCunPCC_5	sub-10	base	ses-01	2.16154
7Networks_LH_Default_pCunPCC_5	sub-10	early	ses-01	1.57973
7Networks_LH_Default_pCunPCC_5	sub-10	late	ses-01	2.75729
7Networks_LH_Default_pCunPCC_5	sub-10	washout-early	ses-01	0.770964
7Networks_LH_Default_pCunPCC_5	sub-10	washout-late	ses-01	2.09277
7Networks_LH_Default_pCunPCC_5	sub-10	base	ses-02	1.84981
7Networks_LH_Default_pCunPCC_5	sub-10	early	ses-02	0.633667
7Networks_LH_Default_pCunPCC_5	sub-10	late	ses-02	1.5245
7Networks_LH_Default_pCunPCC_5	sub-10	washout-early	ses-02	1.99246
7Networks_LH_Default_pCunPCC_5	sub-10	washout-late	ses-02	2.19496
7Networks_LH_Default_pCunPCC_5	sub-11	base	ses-01	2.15599
7Networks_LH_Default_pCunPCC_5	sub-11	early	ses-01	1.99211
7Networks_LH_Default_pCunPCC_5	sub-11	late	ses-01	1.80401
7Networks_LH_Default_pCunPCC_5	sub-11	washout-early	ses-01	1.49066
7Networks_LH_Default_pCunPCC_5	sub-11	washout-late	ses-01	1.98044
7Networks_LH_Default_pCunPCC_5	sub-11	base	ses-02	2.56273
7Networks_LH_Default_pCunPCC_5	sub-11	early	ses-02	2.21175
7Networks_LH_Default_pCunPCC_5	sub-11	late	ses-02	2.53017
7Networks_LH_Default_pCunPCC_5	sub-11	washout-early	ses-02	1.99758
7Networks_LH_Default_pCunPCC_5	sub-11	washout-late	ses-02	2.19484
7Networks_LH_Default_pCunPCC_5	sub-12	base	ses-01	2.14676
7Networks_LH_Default_pCunPCC_5	sub-12	early	ses-01	1.76855
7Networks_LH_Default_pCunPCC_5	sub-12	late	ses-01	2.84373
7Networks_LH_Default_pCunPCC_5	sub-12	washout-early	ses-01	1.72611
7Networks_LH_Default_pCunPCC_5	sub-12	washout-late	ses-01	2.56844
7Networks_LH_Default_pCunPCC_5	sub-12	base	ses-02	2.55873
7Networks_LH_Default_pCunPCC_5	sub-12	early	ses-02	2.2824
7Networks_LH_Default_pCunPCC_5	sub-12	late	ses-02	1.61467
7Networks_LH_Default_pCunPCC_5	sub-12	washout-early	ses-02	1.85271
7Networks_LH_Default_pCunPCC_5	sub-12	washout-late	ses-02	2.99185
7Networks_LH_Default_pCunPCC_5	sub-13	base	ses-01	2.79242
7Networks_LH_Default_pCunPCC_5	sub-13	early	ses-01	1.1226
7Networks_LH_Default_pCunPCC_5	sub-13	late	ses-01	1.45087
7Networks_LH_Default_pCunPCC_5	sub-13	washout-early	ses-01	2.03972
7Networks_LH_Default_pCunPCC_5	sub-13	washout-late	ses-01	2.12637
7Networks_LH_Default_pCunPCC_5	sub-13	base	ses-02	1.39212
7Networks_LH_Default_pCunPCC_5	sub-13	early	ses-02	1.51715
7Networks_LH_Default_pCunPCC_5	sub-13	late	ses-02	1.56586
7Networks_LH_Default_pCunPCC_5	sub-13	washout-early	ses-02	1.89933
7Networks_LH_Default_pCunPCC_5	sub-13	washout-late	ses-02	1.94139
7Networks_LH_Default_pCunPCC_5	sub-14	base	ses-01	2.13445
7Networks_LH_Default_pCunPCC_5	sub-14	early	ses-01	1.52064
7Networks_LH_Default_pCunPCC_5	sub-14	late	ses-01	2.26688
7Networks_LH_Default_pCunPCC_5	sub-14	washout-early	ses-01	3.33294
7Networks_LH_Default_pCunPCC_5	sub-14	washout-late	ses-01	0.888591
7Networks_LH_Default_pCunPCC_5	sub-14	base	ses-02	1.89353
7Networks_LH_Default_pCunPCC_5	sub-14	early	ses-02	1.60702
7Networks_LH_Default_pCunPCC_5	sub-14	late	ses-02	2.19053
7Networks_LH_Default_pCunPCC_5	sub-14	washout-early	ses-02	1.12314
7Networks_LH_Default_pCunPCC_5	sub-14	washout-late	ses-02	1.84305
7Networks_LH_Default_pCunPCC_5	sub-15	base	ses-01	2.80994
7Networks_LH_Default_pCunPCC_5	sub-15	early	ses-01	2.01661
7Networks_LH_Default_pCunPCC_5	sub-15	late	ses-01	2.17742
7Networks_LH_Default_pCunPCC_5	sub-15	washout-early	ses-01	1.54561
7Networks_LH_Default_pCunPCC_5	sub-15	washout-late	ses-01	2.42431
7Networks_LH_Default_pCunPCC_5	sub-15	base	ses-02	2.16074
7Networks_LH_Default_pCunPCC_5	sub-15	early	ses-02	2.71147
7Networks_LH_Default_pCunPCC_5	sub-15	late	ses-02	2.36169
7Networks_LH_Default_pCunPCC_5	sub-15	washout-early	ses-02	1.59255
7Networks_LH_Default_pCunPCC_5	sub-15	washout-late	ses-02	2.54558
7Networks_LH_Default_pCunPCC_5	sub-16	base	ses-01	1.51211
7Networks_LH_Default_pCunPCC_5	sub-16	early	ses-01	1.92676
7Networks_LH_Default_pCunPCC_5	sub-16	late	ses-01	2.32196
7Networks_LH_Default_pCunPCC_5	sub-16	washout-early	ses-01	1.76115
7Networks_LH_Default_pCunPCC_5	sub-16	washout-late	ses-01	1.71537
7Networks_LH_Default_pCunPCC_5	sub-16	base	ses-02	2.39627
7Networks_LH_Default_pCunPCC_5	sub-16	early	ses-02	1.33657
7Networks_LH_Default_pCunPCC_5	sub-16	late	ses-02	2.44642
7Networks_LH_Default_pCunPCC_5	sub-16	washout-early	ses-02	1.86696
7Networks_LH_Default_pCunPCC_5	sub-16	washout-late	ses-02	1.63126
7Networks_LH_Default_pCunPCC_5	sub-18	base	ses-01	2.16478
7Networks_LH_Default_pCunPCC_5	sub-18	early	ses-01	2.80215
7Networks_LH_Default_pCunPCC_5	sub-18	late	ses-01	2.67066
7Networks_LH_Default_pCunPCC_5	sub-18	washout-early	ses-01	2.55869
7Networks_LH_Default_pCunPCC_5	sub-18	washout-late	ses-01	2.03794
7Networks_LH_Default_pCunPCC_5	sub-18	base	ses-02	2.86164
7Networks_LH_Default_pCunPCC_5	sub-18	early	ses-02	1.13438
7Networks_LH_Default_pCunPCC_5	sub-18	late	ses-02	2.61465
7Networks_LH_Default_pCunPCC_5	sub-18	washout-early	ses-02	2.44585
7Networks_LH_Default_pCunPCC_5	sub-18	washout-late	ses-02	2.57944
7Networks_LH_Default_pCunPCC_5	sub-19	base	ses-01	2.10347
7Networks_LH_Default_pCunPCC_5	sub-19	early	ses-01	1.00849
7Networks_LH_Default_pCunPCC_5	sub-19	late	ses-01	1.97235
7Networks_LH_Default_pCunPCC_5	sub-19	washout-early	ses-01	2.44821
7Networks_LH_Default_pCunPCC_5	sub-19	washout-late	ses-01	2.44778
7Networks_LH_Default_pCunPCC_5	sub-19	base	ses-02	2.35149
7Networks_LH_Default_pCunPCC_5	sub-19	early	ses-02	1.19369
7Networks_LH_Default_pCunPCC_5	sub-19	late	ses-02	2.32873
7Networks_LH_Default_pCunPCC_5	sub-19	washout-early	ses-02	2.10037
7Networks_LH_Default_pCunPCC_5	sub-19	washout-late	ses-02	3.41574
7Networks_LH_Default_pCunPCC_5	sub-20	base	ses-01	2.73484
7Networks_LH_Default_pCunPCC_5	sub-20	early	ses-01	1.35733
7Networks_LH_Default_pCunPCC_5	sub-20	late	ses-01	2.1527
7Networks_LH_Default_pCunPCC_5	sub-20	washout-early	ses-01	2.25568
7Networks_LH_Default_pCunPCC_5	sub-20	washout-late	ses-01	2.80828
7Networks_LH_Default_pCunPCC_5	sub-20	base	ses-02	2.75507
7Networks_LH_Default_pCunPCC_5	sub-20	early	ses-02	0.988336
7Networks_LH_Default_pCunPCC_5	sub-20	late	ses-02	0.457273
7Networks_LH_Default_pCunPCC_5	sub-20	washout-early	ses-02	2.29727
7Networks_LH_Default_pCunPCC_5	sub-20	washout-late	ses-02	1.1852
7Networks_LH_Default_pCunPCC_5	sub-21	base	ses-01	3.69371
7Networks_LH_Default_pCunPCC_5	sub-21	early	ses-01	1.24128
7Networks_LH_Default_pCunPCC_5	sub-21	late	ses-01	2.06889
7Networks_LH_Default_pCunPCC_5	sub-21	washout-early	ses-01	1.87785
7Networks_LH_Default_pCunPCC_5	sub-21	washout-late	ses-01	2.2344
7Networks_LH_Default_pCunPCC_5	sub-21	base	ses-02	1.24913
7Networks_LH_Default_pCunPCC_5	sub-21	early	ses-02	1.79653
7Networks_LH_Default_pCunPCC_5	sub-21	late	ses-02	1.9857
7Networks_LH_Default_pCunPCC_5	sub-21	washout-early	ses-02	1.87436
7Networks_LH_Default_pCunPCC_5	sub-21	washout-late	ses-02	1.96943
7Networks_LH_Default_pCunPCC_5	sub-22	base	ses-01	2.16677
7Networks_LH_Default_pCunPCC_5	sub-22	early	ses-01	1.68044
7Networks_LH_Default_pCunPCC_5	sub-22	late	ses-01	2.17664
7Networks_LH_Default_pCunPCC_5	sub-22	washout-early	ses-01	1.49019
7Networks_LH_Default_pCunPCC_5	sub-22	washout-late	ses-01	2.18947
7Networks_LH_Default_pCunPCC_5	sub-22	base	ses-02	2.26951
7Networks_LH_Default_pCunPCC_5	sub-22	early	ses-02	1.70427
7Networks_LH_Default_pCunPCC_5	sub-22	late	ses-02	2.32024
7Networks_LH_Default_pCunPCC_5	sub-22	washout-early	ses-02	2.47947
7Networks_LH_Default_pCunPCC_5	sub-22	washout-late	ses-02	1.45189
7Networks_LH_Default_pCunPCC_5	sub-23	base	ses-01	2.51983
7Networks_LH_Default_pCunPCC_5	sub-23	early	ses-01	1.82474
7Networks_LH_Default_pCunPCC_5	sub-23	late	ses-01	1.34296
7Networks_LH_Default_pCunPCC_5	sub-23	washout-early	ses-01	2.57215
7Networks_LH_Default_pCunPCC_5	sub-23	washout-late	ses-01	1.12641
7Networks_LH_Default_pCunPCC_5	sub-23	base	ses-02	2.23665
7Networks_LH_Default_pCunPCC_5	sub-23	early	ses-02	1.2934
7Networks_LH_Default_pCunPCC_5	sub-23	late	ses-02	1.75675
7Networks_LH_Default_pCunPCC_5	sub-23	washout-early	ses-02	2.80867
7Networks_LH_Default_pCunPCC_5	sub-23	washout-late	ses-02	1.48938
7Networks_LH_Default_pCunPCC_5	sub-24	base	ses-01	1.61103
7Networks_LH_Default_pCunPCC_5	sub-24	early	ses-01	2.49395
7Networks_LH_Default_pCunPCC_5	sub-24	late	ses-01	3.38273
7Networks_LH_Default_pCunPCC_5	sub-24	washout-early	ses-01	2.7272
7Networks_LH_Default_pCunPCC_5	sub-24	washout-late	ses-01	2.17466
7Networks_LH_Default_pCunPCC_5	sub-24	base	ses-02	1.72094
7Networks_LH_Default_pCunPCC_5	sub-24	early	ses-02	1.76594
7Networks_LH_Default_pCunPCC_5	sub-24	late	ses-02	1.13563
7Networks_LH_Default_pCunPCC_5	sub-24	washout-early	ses-02	1.53357
7Networks_LH_Default_pCunPCC_5	sub-24	washout-late	ses-02	2.64268
7Networks_LH_Default_pCunPCC_5	sub-25	base	ses-01	1.61433
7Networks_LH_Default_pCunPCC_5	sub-25	early	ses-01	1.89787
7Networks_LH_Default_pCunPCC_5	sub-25	late	ses-01	1.65925
7Networks_LH_Default_pCunPCC_5	sub-25	washout-early	ses-01	2.65299
7Networks_LH_Default_pCunPCC_5	sub-25	washout-late	ses-01	2.3034
7Networks_LH_Default_pCunPCC_5	sub-25	base	ses-02	0.881187
7Networks_LH_Default_pCunPCC_5	sub-25	early	ses-02	2.18071
7Networks_LH_Default_pCunPCC_5	sub-25	late	ses-02	2.50877
7Networks_LH_Default_pCunPCC_5	sub-25	washout-early	ses-02	1.21337
7Networks_LH_Default_pCunPCC_5	sub-25	washout-late	ses-02	2.1061
7Networks_LH_Default_pCunPCC_5	sub-26	base	ses-01	1.93981
7Networks_LH_Default_pCunPCC_5	sub-26	early	ses-01	1.66858
7Networks_LH_Default_pCunPCC_5	sub-26	late	ses-01	2.27969
7Networks_LH_Default_pCunPCC_5	sub-26	washout-early	ses-01	2.05801
7Networks_LH_Default_pCunPCC_5	sub-26	washout-late	ses-01	1.9728
7Networks_LH_Default_pCunPCC_5	sub-26	base	ses-02	2.43366
7Networks_LH_Default_pCunPCC_5	sub-26	early	ses-02	0.47016
7Networks_LH_Default_pCunPCC_5	sub-26	late	ses-02	2.55779
7Networks_LH_Default_pCunPCC_5	sub-26	washout-early	ses-02	2.28773
7Networks_LH_Default_pCunPCC_5	sub-26	washout-late	ses-02	1.58361
7Networks_LH_Default_pCunPCC_5	sub-27	base	ses-01	2.60185
7Networks_LH_Default_pCunPCC_5	sub-27	early	ses-01	1.63552
7Networks_LH_Default_pCunPCC_5	sub-27	late	ses-01	2.54894
7Networks_LH_Default_pCunPCC_5	sub-27	washout-early	ses-01	1.29688
7Networks_LH_Default_pCunPCC_5	sub-27	washout-late	ses-01	1.68526
7Networks_LH_Default_pCunPCC_5	sub-27	base	ses-02	2.22644
7Networks_LH_Default_pCunPCC_5	sub-27	early	ses-02	1.75473
7Networks_LH_Default_pCunPCC_5	sub-27	late	ses-02	2.13592
7Networks_LH_Default_pCunPCC_5	sub-27	washout-early	ses-02	2.38473
7Networks_LH_Default_pCunPCC_5	sub-27	washout-late	ses-02	2.5197
7Networks_LH_Default_pCunPCC_5	sub-28	base	ses-01	1.76477
7Networks_LH_Default_pCunPCC_5	sub-28	early	ses-01	1.88466
7Networks_LH_Default_pCunPCC_5	sub-28	late	ses-01	2.40847
7Networks_LH_Default_pCunPCC_5	sub-28	washout-early	ses-01	1.59561
7Networks_LH_Default_pCunPCC_5	sub-28	washout-late	ses-01	2.44302
7Networks_LH_Default_pCunPCC_5	sub-28	base	ses-02	1.81785
7Networks_LH_Default_pCunPCC_5	sub-28	early	ses-02	0.649467
7Networks_LH_Default_pCunPCC_5	sub-28	late	ses-02	2.29358
7Networks_LH_Default_pCunPCC_5	sub-28	washout-early	ses-02	1.35541
7Networks_LH_Default_pCunPCC_5	sub-28	washout-late	ses-02	1.68856
7Networks_LH_Default_pCunPCC_5	sub-29	base	ses-01	2.25658
7Networks_LH_Default_pCunPCC_5	sub-29	early	ses-01	1.50428
7Networks_LH_Default_pCunPCC_5	sub-29	late	ses-01	1.79258
7Networks_LH_Default_pCunPCC_5	sub-29	washout-early	ses-01	1.45511
7Networks_LH_Default_pCunPCC_5	sub-29	washout-late	ses-01	1.3045
7Networks_LH_Default_pCunPCC_5	sub-29	base	ses-02	2.44905
7Networks_LH_Default_pCunPCC_5	sub-29	early	ses-02	2.5777
7Networks_LH_Default_pCunPCC_5	sub-29	late	ses-02	2.87248
7Networks_LH_Default_pCunPCC_5	sub-29	washout-early	ses-02	2.41929
7Networks_LH_Default_pCunPCC_5	sub-29	washout-late	ses-02	2.5745
7Networks_LH_Default_pCunPCC_5	sub-30	base	ses-01	1.6329
7Networks_LH_Default_pCunPCC_5	sub-30	early	ses-01	1.31451
7Networks_LH_Default_pCunPCC_5	sub-30	late	ses-01	2.26449
7Networks_LH_Default_pCunPCC_5	sub-30	washout-early	ses-01	1.86515
7Networks_LH_Default_pCunPCC_5	sub-30	washout-late	ses-01	2.60594
7Networks_LH_Default_pCunPCC_5	sub-30	base	ses-02	2.34646
7Networks_LH_Default_pCunPCC_5	sub-30	early	ses-02	0.771625
7Networks_LH_Default_pCunPCC_5	sub-30	late	ses-02	1.58047
7Networks_LH_Default_pCunPCC_5	sub-30	washout-early	ses-02	2.06212
7Networks_LH_Default_pCunPCC_5	sub-30	washout-late	ses-02	2.76465
7Networks_LH_Default_pCunPCC_5	sub-31	base	ses-01	2.39751
7Networks_LH_Default_pCunPCC_5	sub-31	early	ses-01	0.913726
7Networks_LH_Default_pCunPCC_5	sub-31	late	ses-01	2.52603
7Networks_LH_Default_pCunPCC_5	sub-31	washout-early	ses-01	2.3109
7Networks_LH_Default_pCunPCC_5	sub-31	washout-late	ses-01	1.36944
7Networks_LH_Default_pCunPCC_5	sub-31	base	ses-02	2.74914
7Networks_LH_Default_pCunPCC_5	sub-31	early	ses-02	1.33574
7Networks_LH_Default_pCunPCC_5	sub-31	late	ses-02	1.43447
7Networks_LH_Default_pCunPCC_5	sub-31	washout-early	ses-02	1.87432
7Networks_LH_Default_pCunPCC_5	sub-31	washout-late	ses-02	2.39177
7Networks_LH_Default_pCunPCC_5	sub-34	base	ses-01	2.29184
7Networks_LH_Default_pCunPCC_5	sub-34	early	ses-01	1.3896
7Networks_LH_Default_pCunPCC_5	sub-34	late	ses-01	2.87633
7Networks_LH_Default_pCunPCC_5	sub-34	washout-early	ses-01	1.34624
7Networks_LH_Default_pCunPCC_5	sub-34	washout-late	ses-01	1.86333
7Networks_LH_Default_pCunPCC_5	sub-34	base	ses-02	0.58529
7Networks_LH_Default_pCunPCC_5	sub-34	early	ses-02	1.37455
7Networks_LH_Default_pCunPCC_5	sub-34	late	ses-02	3.16486
7Networks_LH_Default_pCunPCC_5	sub-34	washout-early	ses-02	0.94633
7Networks_LH_Default_pCunPCC_5	sub-34	washout-late	ses-02	2.48489
7Networks_LH_Default_pCunPCC_5	sub-36	base	ses-01	3.00483
7Networks_LH_Default_pCunPCC_5	sub-36	early	ses-01	1.60562
7Networks_LH_Default_pCunPCC_5	sub-36	late	ses-01	2.23305
7Networks_LH_Default_pCunPCC_5	sub-36	washout-early	ses-01	3.53459
7Networks_LH_Default_pCunPCC_5	sub-36	washout-late	ses-01	1.9302
7Networks_LH_Default_pCunPCC_5	sub-36	base	ses-02	2.18757
7Networks_LH_Default_pCunPCC_5	sub-36	early	ses-02	1.81779
7Networks_LH_Default_pCunPCC_5	sub-36	late	ses-02	1.94138
7Networks_LH_Default_pCunPCC_5	sub-36	washout-early	ses-02	2.97278
7Networks_LH_Default_pCunPCC_5	sub-36	washout-late	ses-02	1.40563
7Networks_LH_Default_pCunPCC_5	sub-37	base	ses-01	1.26532
7Networks_LH_Default_pCunPCC_5	sub-37	early	ses-01	1.76709
7Networks_LH_Default_pCunPCC_5	sub-37	late	ses-01	3.31214
7Networks_LH_Default_pCunPCC_5	sub-37	washout-early	ses-01	2.71596
7Networks_LH_Default_pCunPCC_5	sub-37	washout-late	ses-01	2.02851
7Networks_LH_Default_pCunPCC_5	sub-37	base	ses-02	1.02908
7Networks_LH_Default_pCunPCC_5	sub-37	early	ses-02	0.83918
7Networks_LH_Default_pCunPCC_5	sub-37	late	ses-02	2.76942
7Networks_LH_Default_pCunPCC_5	sub-37	washout-early	ses-02	1.57496
7Networks_LH_Default_pCunPCC_5	sub-37	washout-late	ses-02	2.40741
7Networks_LH_Default_pCunPCC_5	sub-39	base	ses-01	2.6141
7Networks_LH_Default_pCunPCC_5	sub-39	early	ses-01	2.74324
7Networks_LH_Default_pCunPCC_5	sub-39	late	ses-01	1.89545
7Networks_LH_Default_pCunPCC_5	sub-39	washout-early	ses-01	1.31583
7Networks_LH_Default_pCunPCC_5	sub-39	washout-late	ses-01	1.60031
7Networks_LH_Default_pCunPCC_5	sub-39	base	ses-02	3.73834
7Networks_LH_Default_pCunPCC_5	sub-39	early	ses-02	0.854524
7Networks_LH_Default_pCunPCC_5	sub-39	late	ses-02	1.75601
7Networks_LH_Default_pCunPCC_5	sub-39	washout-early	ses-02	2.15333
7Networks_LH_Default_pCunPCC_5	sub-39	washout-late	ses-02	2.98634
7Networks_LH_Default_PFC_9	sub-01	base	ses-01	2.43606
7Networks_LH_Default_PFC_9	sub-01	early	ses-01	3.69815
7Networks_LH_Default_PFC_9	sub-01	late	ses-01	2.06598
7Networks_LH_Default_PFC_9	sub-01	washout-early	ses-01	1.59925
7Networks_LH_Default_PFC_9	sub-01	washout-late	ses-01	2.50396
7Networks_LH_Default_PFC_9	sub-01	base	ses-02	3.60071
7Networks_LH_Default_PFC_9	sub-01	early	ses-02	2.2377
7Networks_LH_Default_PFC_9	sub-01	late	ses-02	1.9511
7Networks_LH_Default_PFC_9	sub-01	washout-early	ses-02	2.79526
7Networks_LH_Default_PFC_9	sub-01	washout-late	ses-02	2.32588
7Networks_LH_Default_PFC_9	sub-02	base	ses-01	2.93714
7Networks_LH_Default_PFC_9	sub-02	early	ses-01	2.27049
7Networks_LH_Default_PFC_9	sub-02	late	ses-01	1.78101
7Networks_LH_Default_PFC_9	sub-02	washout-early	ses-01	2.41563
7Networks_LH_Default_PFC_9	sub-02	washout-late	ses-01	2.50348
7Networks_LH_Default_PFC_9	sub-02	base	ses-02	4.42383
7Networks_LH_Default_PFC_9	sub-02	early	ses-02	2.9304
7Networks_LH_Default_PFC_9	sub-02	late	ses-02	1.93638
7Networks_LH_Default_PFC_9	sub-02	washout-early	ses-02	3.04942
7Networks_LH_Default_PFC_9	sub-02	washout-late	ses-02	1.76107
7Networks_LH_Default_PFC_9	sub-03	base	ses-01	3.43866
7Networks_LH_Default_PFC_9	sub-03	early	ses-01	3.73544
7Networks_LH_Default_PFC_9	sub-03	late	ses-01	2.4201
7Networks_LH_Default_PFC_9	sub-03	washout-early	ses-01	2.79833
7Networks_LH_Default_PFC_9	sub-03	washout-late	ses-01	2.32
7Networks_LH_Default_PFC_9	sub-03	base	ses-02	2.70232
7Networks_LH_Default_PFC_9	sub-03	early	ses-02	3.73662
7Networks_LH_Default_PFC_9	sub-03	late	ses-02	2.67931
7Networks_LH_Default_PFC_9	sub-03	washout-early	ses-02	2.52213
7Networks_LH_Default_PFC_9	sub-03	washout-late	ses-02	2.52968
7Networks_LH_Default_PFC_9	sub-06	base	ses-01	2.75123
7Networks_LH_Default_PFC_9	sub-06	early	ses-01	3.19476
7Networks_LH_Default_PFC_9	sub-06	late	ses-01	0.991052
7Networks_LH_Default_PFC_9	sub-06	washout-early	ses-01	3.10523
7Networks_LH_Default_PFC_9	sub-06	washout-late	ses-01	2.37565
7Networks_LH_Default_PFC_9	sub-06	base	ses-02	1.93434
7Networks_LH_Default_PFC_9	sub-06	early	ses-02	3.7614
7Networks_LH_Default_PFC_9	sub-06	late	ses-02	2.46731
7Networks_LH_Default_PFC_9	sub-06	washout-early	ses-02	1.77282
7Networks_LH_Default_PFC_9	sub-06	washout-late	ses-02	2.46014
7Networks_LH_Default_PFC_9	sub-07	base	ses-01	2.92006
7Networks_LH_Default_PFC_9	sub-07	early	ses-01	1.87272
7Networks_LH_Default_PFC_9	sub-07	late	ses-01	1.49804
7Networks_LH_Default_PFC_9	sub-07	washout-early	ses-01	0.930932
7Networks_LH_Default_PFC_9	sub-07	washout-late	ses-01	2.61601
7Networks_LH_Default_PFC_9	sub-07	base	ses-02	2.85854
7Networks_LH_Default_PFC_9	sub-07	early	ses-02	2.68852
7Networks_LH_Default_PFC_9	sub-07	late	ses-02	2.05721
7Networks_LH_Default_PFC_9	sub-07	washout-early	ses-02	2.59248
7Networks_LH_Default_PFC_9	sub-07	washout-late	ses-02	2.51549
7Networks_LH_Default_PFC_9	sub-08	base	ses-01	0.70409
7Networks_LH_Default_PFC_9	sub-08	early	ses-01	2.56156
7Networks_LH_Default_PFC_9	sub-08	late	ses-01	3.70212
7Networks_LH_Default_PFC_9	sub-08	washout-early	ses-01	2.62302
7Networks_LH_Default_PFC_9	sub-08	washout-late	ses-01	2.53311
7Networks_LH_Default_PFC_9	sub-08	base	ses-02	2.1228
7Networks_LH_Default_PFC_9	sub-08	early	ses-02	2.24874
7Networks_LH_Default_PFC_9	sub-08	late	ses-02	3.35047
7Networks_LH_Default_PFC_9	sub-08	washout-early	ses-02	2.54148
7Networks_LH_Default_PFC_9	sub-08	washout-late	ses-02	1.8221
7Networks_LH_Default_PFC_9	sub-09	base	ses-01	3.25966
7Networks_LH_Default_PFC_9	sub-09	early	ses-01	3.01011
7Networks_LH_Default_PFC_9	sub-09	late	ses-01	1.88682
7Networks_LH_Default_PFC_9	sub-09	washout-early	ses-01	2.02479
7Networks_LH_Default_PFC_9	sub-09	washout-late	ses-01	2.57242
7Networks_LH_Default_PFC_9	sub-09	base	ses-02	2.20603
7Networks_LH_Default_PFC_9	sub-09	early	ses-02	2.60822
7Networks_LH_Default_PFC_9	sub-09	late	ses-02	2.27579
7Networks_LH_Default_PFC_9	sub-09	washout-early	ses-02	2.36579
7Networks_LH_Default_PFC_9	sub-09	washout-late	ses-02	1.71793
7Networks_LH_Default_PFC_9	sub-10	base	ses-01	3.00725
7Networks_LH_Default_PFC_9	sub-10	early	ses-01	2.1436
7Networks_LH_Default_PFC_9	sub-10	late	ses-01	2.45455
7Networks_LH_Default_PFC_9	sub-10	washout-early	ses-01	3.07139
7Networks_LH_Default_PFC_9	sub-10	washout-late	ses-01	2.2306
7Networks_LH_Default_PFC_9	sub-10	base	ses-02	2.8294
7Networks_LH_Default_PFC_9	sub-10	early	ses-02	3.09105
7Networks_LH_Default_PFC_9	sub-10	late	ses-02	2.24963
7Networks_LH_Default_PFC_9	sub-10	washout-early	ses-02	2.12302
7Networks_LH_Default_PFC_9	sub-10	washout-late	ses-02	2.96408
7Networks_LH_Default_PFC_9	sub-11	base	ses-01	3.09494
7Networks_LH_Default_PFC_9	sub-11	early	ses-01	2.73889
7Networks_LH_Default_PFC_9	sub-11	late	ses-01	1.8485
7Networks_LH_Default_PFC_9	sub-11	washout-early	ses-01	2.7795
7Networks_LH_Default_PFC_9	sub-11	washout-late	ses-01	2.59844
7Networks_LH_Default_PFC_9	sub-11	base	ses-02	2.04934
7Networks_LH_Default_PFC_9	sub-11	early	ses-02	2.522
7Networks_LH_Default_PFC_9	sub-11	late	ses-02	2.63623
7Networks_LH_Default_PFC_9	sub-11	washout-early	ses-02	2.70575
7Networks_LH_Default_PFC_9	sub-11	washout-late	ses-02	2.71445
7Networks_LH_Default_PFC_9	sub-12	base	ses-01	1.89102
7Networks_LH_Default_PFC_9	sub-12	early	ses-01	2.87717
7Networks_LH_Default_PFC_9	sub-12	late	ses-01	2.64339
7Networks_LH_Default_PFC_9	sub-12	washout-early	ses-01	2.74327
7Networks_LH_Default_PFC_9	sub-12	washout-late	ses-01	2.38241
7Networks_LH_Default_PFC_9	sub-12	base	ses-02	4.0396
7Networks_LH_Default_PFC_9	sub-12	early	ses-02	2.70384
7Networks_LH_Default_PFC_9	sub-12	late	ses-02	2.11061
7Networks_LH_Default_PFC_9	sub-12	washout-early	ses-02	2.32784
7Networks_LH_Default_PFC_9	sub-12	washout-late	ses-02	1.92498
7Networks_LH_Default_PFC_9	sub-13	base	ses-01	2.00513
7Networks_LH_Default_PFC_9	sub-13	early	ses-01	2.63963
7Networks_LH_Default_PFC_9	sub-13	late	ses-01	2.42371
7Networks_LH_Default_PFC_9	sub-13	washout-early	ses-01	2.14698
7Networks_LH_Default_PFC_9	sub-13	washout-late	ses-01	3.29378
7Networks_LH_Default_PFC_9	sub-13	base	ses-02	2.04799
7Networks_LH_Default_PFC_9	sub-13	early	ses-02	3.1721
7Networks_LH_Default_PFC_9	sub-13	late	ses-02	3.27725
7Networks_LH_Default_PFC_9	sub-13	washout-early	ses-02	2.00186
7Networks_LH_Default_PFC_9	sub-13	washout-late	ses-02	2.31998
7Networks_LH_Default_PFC_9	sub-14	base	ses-01	1.9723
7Networks_LH_Default_PFC_9	sub-14	early	ses-01	2.18879
7Networks_LH_Default_PFC_9	sub-14	late	ses-01	2.88501
7Networks_LH_Default_PFC_9	sub-14	washout-early	ses-01	3.43135
7Networks_LH_Default_PFC_9	sub-14	washout-late	ses-01	2.11987
7Networks_LH_Default_PFC_9	sub-14	base	ses-02	2.67047
7Networks_LH_Default_PFC_9	sub-14	early	ses-02	3.06544
7Networks_LH_Default_PFC_9	sub-14	late	ses-02	2.63639
7Networks_LH_Default_PFC_9	sub-14	washout-early	ses-02	3.87216
7Networks_LH_Default_PFC_9	sub-14	washout-late	ses-02	2.52587
7Networks_LH_Default_PFC_9	sub-15	base	ses-01	3.17582
7Networks_LH_Default_PFC_9	sub-15	early	ses-01	2.43505
7Networks_LH_Default_PFC_9	sub-15	late	ses-01	2.49708
7Networks_LH_Default_PFC_9	sub-15	washout-early	ses-01	3.5407
7Networks_LH_Default_PFC_9	sub-15	washout-late	ses-01	2.57345
7Networks_LH_Default_PFC_9	sub-15	base	ses-02	3.10741
7Networks_LH_Default_PFC_9	sub-15	early	ses-02	3.77597
7Networks_LH_Default_PFC_9	sub-15	late	ses-02	2.64467
7Networks_LH_Default_PFC_9	sub-15	washout-early	ses-02	3.23259
7Networks_LH_Default_PFC_9	sub-15	washout-late	ses-02	2.03828
7Networks_LH_Default_PFC_9	sub-16	base	ses-01	2.93726
7Networks_LH_Default_PFC_9	sub-16	early	ses-01	3.2469
7Networks_LH_Default_PFC_9	sub-16	late	ses-01	2.39674
7Networks_LH_Default_PFC_9	sub-16	washout-early	ses-01	2.8723
7Networks_LH_Default_PFC_9	sub-16	washout-late	ses-01	2.62837
7Networks_LH_Default_PFC_9	sub-16	base	ses-02	3.42287
7Networks_LH_Default_PFC_9	sub-16	early	ses-02	2.32716
7Networks_LH_Default_PFC_9	sub-16	late	ses-02	1.89912
7Networks_LH_Default_PFC_9	sub-16	washout-early	ses-02	2.33663
7Networks_LH_Default_PFC_9	sub-16	washout-late	ses-02	2.30774
7Networks_LH_Default_PFC_9	sub-18	base	ses-01	3.29562
7Networks_LH_Default_PFC_9	sub-18	early	ses-01	3.47882
7Networks_LH_Default_PFC_9	sub-18	late	ses-01	2.80951
7Networks_LH_Default_PFC_9	sub-18	washout-early	ses-01	3.34824
7Networks_LH_Default_PFC_9	sub-18	washout-late	ses-01	1.6741
7Networks_LH_Default_PFC_9	sub-18	base	ses-02	2.18574
7Networks_LH_Default_PFC_9	sub-18	early	ses-02	3.27562
7Networks_LH_Default_PFC_9	sub-18	late	ses-02	1.71985
7Networks_LH_Default_PFC_9	sub-18	washout-early	ses-02	3.86166
7Networks_LH_Default_PFC_9	sub-18	washout-late	ses-02	2.23278
7Networks_LH_Default_PFC_9	sub-19	base	ses-01	2.84401
7Networks_LH_Default_PFC_9	sub-19	early	ses-01	2.35172
7Networks_LH_Default_PFC_9	sub-19	late	ses-01	2.80741
7Networks_LH_Default_PFC_9	sub-19	washout-early	ses-01	2.25573
7Networks_LH_Default_PFC_9	sub-19	washout-late	ses-01	2.47822
7Networks_LH_Default_PFC_9	sub-19	base	ses-02	2.20041
7Networks_LH_Default_PFC_9	sub-19	early	ses-02	3.3672
7Networks_LH_Default_PFC_9	sub-19	late	ses-02	3.48846
7Networks_LH_Default_PFC_9	sub-19	washout-early	ses-02	2.93407
7Networks_LH_Default_PFC_9	sub-19	washout-late	ses-02	3.39706
7Networks_LH_Default_PFC_9	sub-20	base	ses-01	3.02545
7Networks_LH_Default_PFC_9	sub-20	early	ses-01	3.51324
7Networks_LH_Default_PFC_9	sub-20	late	ses-01	1.68542
7Networks_LH_Default_PFC_9	sub-20	washout-early	ses-01	1.99908
7Networks_LH_Default_PFC_9	sub-20	washout-late	ses-01	2.25677
7Networks_LH_Default_PFC_9	sub-20	base	ses-02	3.72815
7Networks_LH_Default_PFC_9	sub-20	early	ses-02	2.84524
7Networks_LH_Default_PFC_9	sub-20	late	ses-02	2.60067
7Networks_LH_Default_PFC_9	sub-20	washout-early	ses-02	3.03921
7Networks_LH_Default_PFC_9	sub-20	washout-late	ses-02	2.16463
7Networks_LH_Default_PFC_9	sub-21	base	ses-01	3.7745
7Networks_LH_Default_PFC_9	sub-21	early	ses-01	2.16123
7Networks_LH_Default_PFC_9	sub-21	late	ses-01	3.21597
7Networks_LH_Default_PFC_9	sub-21	washout-early	ses-01	2.37691
7Networks_LH_Default_PFC_9	sub-21	washout-late	ses-01	3.62724
7Networks_LH_Default_PFC_9	sub-21	base	ses-02	1.47409
7Networks_LH_Default_PFC_9	sub-21	early	ses-02	2.23786
7Networks_LH_Default_PFC_9	sub-21	late	ses-02	3.37089
7Networks_LH_Default_PFC_9	sub-21	washout-early	ses-02	2.05015
7Networks_LH_Default_PFC_9	sub-21	washout-late	ses-02	1.99002
7Networks_LH_Default_PFC_9	sub-22	base	ses-01	3.281
7Networks_LH_Default_PFC_9	sub-22	early	ses-01	2.46247
7Networks_LH_Default_PFC_9	sub-22	late	ses-01	3.37578
7Networks_LH_Default_PFC_9	sub-22	washout-early	ses-01	2.63155
7Networks_LH_Default_PFC_9	sub-22	washout-late	ses-01	1.83727
7Networks_LH_Default_PFC_9	sub-22	base	ses-02	3.81157
7Networks_LH_Default_PFC_9	sub-22	early	ses-02	2.63486
7Networks_LH_Default_PFC_9	sub-22	late	ses-02	1.72012
7Networks_LH_Default_PFC_9	sub-22	washout-early	ses-02	3.00259
7Networks_LH_Default_PFC_9	sub-22	washout-late	ses-02	2.42081
7Networks_LH_Default_PFC_9	sub-23	base	ses-01	2.79088
7Networks_LH_Default_PFC_9	sub-23	early	ses-01	2.69868
7Networks_LH_Default_PFC_9	sub-23	late	ses-01	2.14948
7Networks_LH_Default_PFC_9	sub-23	washout-early	ses-01	3.59526
7Networks_LH_Default_PFC_9	sub-23	washout-late	ses-01	2.60559
7Networks_LH_Default_PFC_9	sub-23	base	ses-02	3.0867
7Networks_LH_Default_PFC_9	sub-23	early	ses-02	2.88294
7Networks_LH_Default_PFC_9	sub-23	late	ses-02	2.5391
7Networks_LH_Default_PFC_9	sub-23	washout-early	ses-02	3.5002
7Networks_LH_Default_PFC_9	sub-23	washout-late	ses-02	2.70713
7Networks_LH_Default_PFC_9	sub-24	base	ses-01	2.57945
7Networks_LH_Default_PFC_9	sub-24	early	ses-01	2.98585
7Networks_LH_Default_PFC_9	sub-24	late	ses-01	3.46703
7Networks_LH_Default_PFC_9	sub-24	washout-early	ses-01	2.32978
7Networks_LH_Default_PFC_9	sub-24	washout-late	ses-01	2.09312
7Networks_LH_Default_PFC_9	sub-24	base	ses-02	2.23506
7Networks_LH_Default_PFC_9	sub-24	early	ses-02	2.87576
7Networks_LH_Default_PFC_9	sub-24	late	ses-02	2.21314
7Networks_LH_Default_PFC_9	sub-24	washout-early	ses-02	2.15934
7Networks_LH_Default_PFC_9	sub-24	washout-late	ses-02	1.49272
7Networks_LH_Default_PFC_9	sub-25	base	ses-01	2.46469
7Networks_LH_Default_PFC_9	sub-25	early	ses-01	3.26883
7Networks_LH_Default_PFC_9	sub-25	late	ses-01	2.09736
7Networks_LH_Default_PFC_9	sub-25	washout-early	ses-01	2.32345
7Networks_LH_Default_PFC_9	sub-25	washout-late	ses-01	2.34588
7Networks_LH_Default_PFC_9	sub-25	base	ses-02	2.8575
7Networks_LH_Default_PFC_9	sub-25	early	ses-02	3.42027
7Networks_LH_Default_PFC_9	sub-25	late	ses-02	2.39279
7Networks_LH_Default_PFC_9	sub-25	washout-early	ses-02	2.20677
7Networks_LH_Default_PFC_9	sub-25	washout-late	ses-02	2.56841
7Networks_LH_Default_PFC_9	sub-26	base	ses-01	3.12817
7Networks_LH_Default_PFC_9	sub-26	early	ses-01	2.24314
7Networks_LH_Default_PFC_9	sub-26	late	ses-01	2.13593
7Networks_LH_Default_PFC_9	sub-26	washout-early	ses-01	2.80081
7Networks_LH_Default_PFC_9	sub-26	washout-late	ses-01	2.36311
7Networks_LH_Default_PFC_9	sub-26	base	ses-02	3.10281
7Networks_LH_Default_PFC_9	sub-26	early	ses-02	3.32188
7Networks_LH_Default_PFC_9	sub-26	late	ses-02	3.57245
7Networks_LH_Default_PFC_9	sub-26	washout-early	ses-02	2.21576
7Networks_LH_Default_PFC_9	sub-26	washout-late	ses-02	1.16836
7Networks_LH_Default_PFC_9	sub-27	base	ses-01	3.04825
7Networks_LH_Default_PFC_9	sub-27	early	ses-01	2.27594
7Networks_LH_Default_PFC_9	sub-27	late	ses-01	3.04138
7Networks_LH_Default_PFC_9	sub-27	washout-early	ses-01	2.53796
7Networks_LH_Default_PFC_9	sub-27	washout-late	ses-01	3.13068
7Networks_LH_Default_PFC_9	sub-27	base	ses-02	3.12363
7Networks_LH_Default_PFC_9	sub-27	early	ses-02	2.81506
7Networks_LH_Default_PFC_9	sub-27	late	ses-02	2.2536
7Networks_LH_Default_PFC_9	sub-27	washout-early	ses-02	3.06768
7Networks_LH_Default_PFC_9	sub-27	washout-late	ses-02	2.13953
7Networks_LH_Default_PFC_9	sub-28	base	ses-01	3.16967
7Networks_LH_Default_PFC_9	sub-28	early	ses-01	4.10137
7Networks_LH_Default_PFC_9	sub-28	late	ses-01	3.72235
7Networks_LH_Default_PFC_9	sub-28	washout-early	ses-01	2.54387
7Networks_LH_Default_PFC_9	sub-28	washout-late	ses-01	2.01642
7Networks_LH_Default_PFC_9	sub-28	base	ses-02	2.42126
7Networks_LH_Default_PFC_9	sub-28	early	ses-02	2.81157
7Networks_LH_Default_PFC_9	sub-28	late	ses-02	3.03852
7Networks_LH_Default_PFC_9	sub-28	washout-early	ses-02	2.08701
7Networks_LH_Default_PFC_9	sub-28	washout-late	ses-02	2.0284
7Networks_LH_Default_PFC_9	sub-29	base	ses-01	2.73427
7Networks_LH_Default_PFC_9	sub-29	early	ses-01	3.07097
7Networks_LH_Default_PFC_9	sub-29	late	ses-01	2.73321
7Networks_LH_Default_PFC_9	sub-29	washout-early	ses-01	2.61187
7Networks_LH_Default_PFC_9	sub-29	washout-late	ses-01	1.55057
7Networks_LH_Default_PFC_9	sub-29	base	ses-02	2.01238
7Networks_LH_Default_PFC_9	sub-29	early	ses-02	1.55075
7Networks_LH_Default_PFC_9	sub-29	late	ses-02	3.29095
7Networks_LH_Default_PFC_9	sub-29	washout-early	ses-02	2.49381
7Networks_LH_Default_PFC_9	sub-29	washout-late	ses-02	4.10185
7Networks_LH_Default_PFC_9	sub-30	base	ses-01	2.27108
7Networks_LH_Default_PFC_9	sub-30	early	ses-01	2.59212
7Networks_LH_Default_PFC_9	sub-30	late	ses-01	3.31099
7Networks_LH_Default_PFC_9	sub-30	washout-early	ses-01	3.40703
7Networks_LH_Default_PFC_9	sub-30	washout-late	ses-01	3.02985
7Networks_LH_Default_PFC_9	sub-30	base	ses-02	2.15817
7Networks_LH_Default_PFC_9	sub-30	early	ses-02	2.13858
7Networks_LH_Default_PFC_9	sub-30	late	ses-02	2.06698
7Networks_LH_Default_PFC_9	sub-30	washout-early	ses-02	2.22211
7Networks_LH_Default_PFC_9	sub-30	washout-late	ses-02	2.27275
7Networks_LH_Default_PFC_9	sub-31	base	ses-01	2.87657
7Networks_LH_Default_PFC_9	sub-31	early	ses-01	3.12269
7Networks_LH_Default_PFC_9	sub-31	late	ses-01	3.00889
7Networks_LH_Default_PFC_9	sub-31	washout-early	ses-01	2.17059
7Networks_LH_Default_PFC_9	sub-31	washout-late	ses-01	2.70203
7Networks_LH_Default_PFC_9	sub-31	base	ses-02	2.81952
7Networks_LH_Default_PFC_9	sub-31	early	ses-02	2.22673
7Networks_LH_Default_PFC_9	sub-31	late	ses-02	1.17816
7Networks_LH_Default_PFC_9	sub-31	washout-early	ses-02	2.47086
7Networks_LH_Default_PFC_9	sub-31	washout-late	ses-02	1.83739
7Networks_LH_Default_PFC_9	sub-34	base	ses-01	2.03618
7Networks_LH_Default_PFC_9	sub-34	early	ses-01	3.31462
7Networks_LH_Default_PFC_9	sub-34	late	ses-01	2.35417
7Networks_LH_Default_PFC_9	sub-34	washout-early	ses-01	2.74963
7Networks_LH_Default_PFC_9	sub-34	washout-late	ses-01	2.12558
7Networks_LH_Default_PFC_9	sub-34	base	ses-02	3.75704
7Networks_LH_Default_PFC_9	sub-34	early	ses-02	3.16219
7Networks_LH_Default_PFC_9	sub-34	late	ses-02	2.4131
7Networks_LH_Default_PFC_9	sub-34	washout-early	ses-02	2.91042
7Networks_LH_Default_PFC_9	sub-34	washout-late	ses-02	3.93859
7Networks_LH_Default_PFC_9	sub-36	base	ses-01	2.7671
7Networks_LH_Default_PFC_9	sub-36	early	ses-01	1.97683
7Networks_LH_Default_PFC_9	sub-36	late	ses-01	2.69031
7Networks_LH_Default_PFC_9	sub-36	washout-early	ses-01	3.42588
7Networks_LH_Default_PFC_9	sub-36	washout-late	ses-01	1.82239
7Networks_LH_Default_PFC_9	sub-36	base	ses-02	3.13041
7Networks_LH_Default_PFC_9	sub-36	early	ses-02	3.55153
7Networks_LH_Default_PFC_9	sub-36	late	ses-02	1.56854
7Networks_LH_Default_PFC_9	sub-36	washout-early	ses-02	2.0623
7Networks_LH_Default_PFC_9	sub-36	washout-late	ses-02	1.37484
7Networks_LH_Default_PFC_9	sub-37	base	ses-01	2.28434
7Networks_LH_Default_PFC_9	sub-37	early	ses-01	2.77932
7Networks_LH_Default_PFC_9	sub-37	late	ses-01	1.88322
7Networks_LH_Default_PFC_9	sub-37	washout-early	ses-01	2.44092
7Networks_LH_Default_PFC_9	sub-37	washout-late	ses-01	2.01909
7Networks_LH_Default_PFC_9	sub-37	base	ses-02	2.59081
7Networks_LH_Default_PFC_9	sub-37	early	ses-02	3.2394
7Networks_LH_Default_PFC_9	sub-37	late	ses-02	3.57413
7Networks_LH_Default_PFC_9	sub-37	washout-early	ses-02	2.02388
7Networks_LH_Default_PFC_9	sub-37	washout-late	ses-02	2.41632
7Networks_LH_Default_PFC_9	sub-39	base	ses-01	2.71041
7Networks_LH_Default_PFC_9	sub-39	early	ses-01	2.95409
7Networks_LH_Default_PFC_9	sub-39	late	ses-01	2.9313
7Networks_LH_Default_PFC_9	sub-39	washout-early	ses-01	2.0105
7Networks_LH_Default_PFC_9	sub-39	washout-late	ses-01	2.48381
7Networks_LH_Default_PFC_9	sub-39	base	ses-02	2.45712
7Networks_LH_Default_PFC_9	sub-39	early	ses-02	2.45789
7Networks_LH_Default_PFC_9	sub-39	late	ses-02	2.59675
7Networks_LH_Default_PFC_9	sub-39	washout-early	ses-02	3.85424
7Networks_LH_Default_PFC_9	sub-39	washout-late	ses-02	3.35754
7Networks_LH_Vis_27	sub-01	base	ses-01	2.87687
7Networks_LH_Vis_27	sub-01	early	ses-01	3.67747
7Networks_LH_Vis_27	sub-01	late	ses-01	2.5915
7Networks_LH_Vis_27	sub-01	washout-early	ses-01	2.41973
7Networks_LH_Vis_27	sub-01	washout-late	ses-01	2.43899
7Networks_LH_Vis_27	sub-01	base	ses-02	2.12242
7Networks_LH_Vis_27	sub-01	early	ses-02	1.33676
7Networks_LH_Vis_27	sub-01	late	ses-02	3.23074
7Networks_LH_Vis_27	sub-01	washout-early	ses-02	2.27466
7Networks_LH_Vis_27	sub-01	washout-late	ses-02	1.83426
7Networks_LH_Vis_27	sub-02	base	ses-01	2.09627
7Networks_LH_Vis_27	sub-02	early	ses-01	2.4435
7Networks_LH_Vis_27	sub-02	late	ses-01	3.11508
7Networks_LH_Vis_27	sub-02	washout-early	ses-01	1.63565
7Networks_LH_Vis_27	sub-02	washout-late	ses-01	3.07898
7Networks_LH_Vis_27	sub-02	base	ses-02	2.46187
7Networks_LH_Vis_27	sub-02	early	ses-02	2.87922
7Networks_LH_Vis_27	sub-02	late	ses-02	1.68962
7Networks_LH_Vis_27	sub-02	washout-early	ses-02	2.40295
7Networks_LH_Vis_27	sub-02	washout-late	ses-02	2.12602
7Networks_LH_Vis_27	sub-03	base	ses-01	3.14854
7Networks_LH_Vis_27	sub-03	early	ses-01	3.82691
7Networks_LH_Vis_27	sub-03	late	ses-01	2.23762
7Networks_LH_Vis_27	sub-03	washout-early	ses-01	2.96509
7Networks_LH_Vis_27	sub-03	washout-late	ses-01	3.63564
7Networks_LH_Vis_27	sub-03	base	ses-02	2.93343
7Networks_LH_Vis_27	sub-03	early	ses-02	2.38579
7Networks_LH_Vis_27	sub-03	late	ses-02	1.48086
7Networks_LH_Vis_27	sub-03	washout-early	ses-02	2.30842
7Networks_LH_Vis_27	sub-03	washout-late	ses-02	2.79308
7Networks_LH_Vis_27	sub-06	base	ses-01	2.19584
7Networks_LH_Vis_27	sub-06	early	ses-01	2.27976
7Networks_LH_Vis_27	sub-06	late	ses-01	3.88451
7Networks_LH_Vis_27	sub-06	washout-early	ses-01	1.97192
7Networks_LH_Vis_27	sub-06	washout-late	ses-01	2.28167
7Networks_LH_Vis_27	sub-06	base	ses-02	3.49192
7Networks_LH_Vis_27	sub-06	early	ses-02	2.3315
7Networks_LH_Vis_27	sub-06	late	ses-02	2.73994
7Networks_LH_Vis_27	sub-06	washout-early	ses-02	2.37893
7Networks_LH_Vis_27	sub-06	washout-late	ses-02	2.07302
7Networks_LH_Vis_27	sub-07	base	ses-01	3.01136
7Networks_LH_Vis_27	sub-07	early	ses-01	2.84006
7Networks_LH_Vis_27	sub-07	late	ses-01	3.29866
7Networks_LH_Vis_27	sub-07	washout-early	ses-01	2.27721
7Networks_LH_Vis_27	sub-07	washout-late	ses-01	3.18558
7Networks_LH_Vis_27	sub-07	base	ses-02	2.87076
7Networks_LH_Vis_27	sub-07	early	ses-02	2.15824
7Networks_LH_Vis_27	sub-07	late	ses-02	2.6389
7Networks_LH_Vis_27	sub-07	washout-early	ses-02	1.13865
7Networks_LH_Vis_27	sub-07	washout-late	ses-02	2.36862
7Networks_LH_Vis_27	sub-08	base	ses-01	1.82739
7Networks_LH_Vis_27	sub-08	early	ses-01	1.81216
7Networks_LH_Vis_27	sub-08	late	ses-01	3.24257
7Networks_LH_Vis_27	sub-08	washout-early	ses-01	3.57277
7Networks_LH_Vis_27	sub-08	washout-late	ses-01	3.00634
7Networks_LH_Vis_27	sub-08	base	ses-02	2.88667
7Networks_LH_Vis_27	sub-08	early	ses-02	2.42877
7Networks_LH_Vis_27	sub-08	late	ses-02	2.58492
7Networks_LH_Vis_27	sub-08	washout-early	ses-02	3.45628
7Networks_LH_Vis_27	sub-08	washout-late	ses-02	3.13837
7Networks_LH_Vis_27	sub-09	base	ses-01	3.31211
7Networks_LH_Vis_27	sub-09	early	ses-01	2.72959
7Networks_LH_Vis_27	sub-09	late	ses-01	4.47271
7Networks_LH_Vis_27	sub-09	washout-early	ses-01	2.70275
7Networks_LH_Vis_27	sub-09	washout-late	ses-01	2.91724
7Networks_LH_Vis_27	sub-09	base	ses-02	3.17446
7Networks_LH_Vis_27	sub-09	early	ses-02	2.59058
7Networks_LH_Vis_27	sub-09	late	ses-02	2.91826
7Networks_LH_Vis_27	sub-09	washout-early	ses-02	2.89659
7Networks_LH_Vis_27	sub-09	washout-late	ses-02	3.19179
7Networks_LH_Vis_27	sub-10	base	ses-01	2.39182
7Networks_LH_Vis_27	sub-10	early	ses-01	1.56606
7Networks_LH_Vis_27	sub-10	late	ses-01	2.18249
7Networks_LH_Vis_27	sub-10	washout-early	ses-01	1.65969
7Networks_LH_Vis_27	sub-10	washout-late	ses-01	2.75865
7Networks_LH_Vis_27	sub-10	base	ses-02	1.87711
7Networks_LH_Vis_27	sub-10	early	ses-02	2.17427
7Networks_LH_Vis_27	sub-10	late	ses-02	3.30278
7Networks_LH_Vis_27	sub-10	washout-early	ses-02	2.57376
7Networks_LH_Vis_27	sub-10	washout-late	ses-02	2.85284
7Networks_LH_Vis_27	sub-11	base	ses-01	1.62853
7Networks_LH_Vis_27	sub-11	early	ses-01	2.52208
7Networks_LH_Vis_27	sub-11	late	ses-01	3.24246
7Networks_LH_Vis_27	sub-11	washout-early	ses-01	4.01226
7Networks_LH_Vis_27	sub-11	washout-late	ses-01	2.70432
7Networks_LH_Vis_27	sub-11	base	ses-02	2.80024
7Networks_LH_Vis_27	sub-11	early	ses-02	2.72464
7Networks_LH_Vis_27	sub-11	late	ses-02	4.1394
7Networks_LH_Vis_27	sub-11	washout-early	ses-02	3.33097
7Networks_LH_Vis_27	sub-11	washout-late	ses-02	3.51242
7Networks_LH_Vis_27	sub-12	base	ses-01	1.74295
7Networks_LH_Vis_27	sub-12	early	ses-01	1.98448
7Networks_LH_Vis_27	sub-12	late	ses-01	3.62106
7Networks_LH_Vis_27	sub-12	washout-early	ses-01	2.89008
7Networks_LH_Vis_27	sub-12	washout-late	ses-01	3.08589
7Networks_LH_Vis_27	sub-12	base	ses-02	2.48009
7Networks_LH_Vis_27	sub-12	early	ses-02	2.15943
7Networks_LH_Vis_27	sub-12	late	ses-02	1.22959
7Networks_LH_Vis_27	sub-12	washout-early	ses-02	2.65729
7Networks_LH_Vis_27	sub-12	washout-late	ses-02	3.68476
7Networks_LH_Vis_27	sub-13	base	ses-01	1.43874
7Networks_LH_Vis_27	sub-13	early	ses-01	1.81564
7Networks_LH_Vis_27	sub-13	late	ses-01	2.90985
7Networks_LH_Vis_27	sub-13	washout-early	ses-01	2.6895
7Networks_LH_Vis_27	sub-13	washout-late	ses-01	2.94918
7Networks_LH_Vis_27	sub-13	base	ses-02	3.15891
7Networks_LH_Vis_27	sub-13	early	ses-02	2.32937
7Networks_LH_Vis_27	sub-13	late	ses-02	3.01881
7Networks_LH_Vis_27	sub-13	washout-early	ses-02	2.18225
7Networks_LH_Vis_27	sub-13	washout-late	ses-02	2.72582
7Networks_LH_Vis_27	sub-14	base	ses-01	1.82335
7Networks_LH_Vis_27	sub-14	early	ses-01	1.979
7Networks_LH_Vis_27	sub-14	late	ses-01	2.64216
7Networks_LH_Vis_27	sub-14	washout-early	ses-01	5.59772
7Networks_LH_Vis_27	sub-14	washout-late	ses-01	2.87255
7Networks_LH_Vis_27	sub-14	base	ses-02	2.51471
7Networks_LH_Vis_27	sub-14	early	ses-02	2.14602
7Networks_LH_Vis_27	sub-14	late	ses-02	3.08913
7Networks_LH_Vis_27	sub-14	washout-early	ses-02	2.72255
7Networks_LH_Vis_27	sub-14	washout-late	ses-02	2.02442
7Networks_LH_Vis_27	sub-15	base	ses-01	1.8434
7Networks_LH_Vis_27	sub-15	early	ses-01	2.21467
7Networks_LH_Vis_27	sub-15	late	ses-01	3.15196
7Networks_LH_Vis_27	sub-15	washout-early	ses-01	1.4858
7Networks_LH_Vis_27	sub-15	washout-late	ses-01	2.57099
7Networks_LH_Vis_27	sub-15	base	ses-02	3.63022
7Networks_LH_Vis_27	sub-15	early	ses-02	3.41244
7Networks_LH_Vis_27	sub-15	late	ses-02	2.97031
7Networks_LH_Vis_27	sub-15	washout-early	ses-02	2.19661
7Networks_LH_Vis_27	sub-15	washout-late	ses-02	4.57003
7Networks_LH_Vis_27	sub-16	base	ses-01	2.46527
7Networks_LH_Vis_27	sub-16	early	ses-01	2.19819
7Networks_LH_Vis_27	sub-16	late	ses-01	2.03665
7Networks_LH_Vis_27	sub-16	washout-early	ses-01	2.51122
7Networks_LH_Vis_27	sub-16	washout-late	ses-01	2.75031
7Networks_LH_Vis_27	sub-16	base	ses-02	3.13948
7Networks_LH_Vis_27	sub-16	early	ses-02	1.45578
7Networks_LH_Vis_27	sub-16	late	ses-02	3.61733
7Networks_LH_Vis_27	sub-16	washout-early	ses-02	2.18895
7Networks_LH_Vis_27	sub-16	washout-late	ses-02	2.69774
7Networks_LH_Vis_27	sub-18	base	ses-01	2.73166
7Networks_LH_Vis_27	sub-18	early	ses-01	2.03624
7Networks_LH_Vis_27	sub-18	late	ses-01	2.62508
7Networks_LH_Vis_27	sub-18	washout-early	ses-01	3.03984
7Networks_LH_Vis_27	sub-18	washout-late	ses-01	2.85566
7Networks_LH_Vis_27	sub-18	base	ses-02	3.0941
7Networks_LH_Vis_27	sub-18	early	ses-02	1.80096
7Networks_LH_Vis_27	sub-18	late	ses-02	2.2785
7Networks_LH_Vis_27	sub-18	washout-early	ses-02	2.29043
7Networks_LH_Vis_27	sub-18	washout-late	ses-02	2.64779
7Networks_LH_Vis_27	sub-19	base	ses-01	3.24538
7Networks_LH_Vis_27	sub-19	early	ses-01	1.25436
7Networks_LH_Vis_27	sub-19	late	ses-01	2.66075
7Networks_LH_Vis_27	sub-19	washout-early	ses-01	1.50161
7Networks_LH_Vis_27	sub-19	washout-late	ses-01	2.6047
7Networks_LH_Vis_27	sub-19	base	ses-02	3.44952
7Networks_LH_Vis_27	sub-19	early	ses-02	2.20374
7Networks_LH_Vis_27	sub-19	late	ses-02	2.05718
7Networks_LH_Vis_27	sub-19	washout-early	ses-02	3.01463
7Networks_LH_Vis_27	sub-19	washout-late	ses-02	4.53921
7Networks_LH_Vis_27	sub-20	base	ses-01	3.25642
7Networks_LH_Vis_27	sub-20	early	ses-01	1.9831
7Networks_LH_Vis_27	sub-20	late	ses-01	2.01642
7Networks_LH_Vis_27	sub-20	washout-early	ses-01	3.56159
7Networks_LH_Vis_27	sub-20	washout-late	ses-01	2.76941
7Networks_LH_Vis_27	sub-20	base	ses-02	2.92474
7Networks_LH_Vis_27	sub-20	early	ses-02	1.45776
7Networks_LH_Vis_27	sub-20	late	ses-02	3.39145
7Networks_LH_Vis_27	sub-20	washout-early	ses-02	2.56488
7Networks_LH_Vis_27	sub-20	washout-late	ses-02	2.84168
7Networks_LH_Vis_27	sub-21	base	ses-01	3.15658
7Networks_LH_Vis_27	sub-21	early	ses-01	2.75129
7Networks_LH_Vis_27	sub-21	late	ses-01	3.331
7Networks_LH_Vis_27	sub-21	washout-early	ses-01	2.66691
7Networks_LH_Vis_27	sub-21	washout-late	ses-01	3.53298
7Networks_LH_Vis_27	sub-21	base	ses-02	1.8983
7Networks_LH_Vis_27	sub-21	early	ses-02	2.34986
7Networks_LH_Vis_27	sub-21	late	ses-02	2.54664
7Networks_LH_Vis_27	sub-21	washout-early	ses-02	2.6254
7Networks_LH_Vis_27	sub-21	washout-late	ses-02	2.2054
7Networks_LH_Vis_27	sub-22	base	ses-01	3.24399
7Networks_LH_Vis_27	sub-22	early	ses-01	1.52163
7Networks_LH_Vis_27	sub-22	late	ses-01	2.89527
7Networks_LH_Vis_27	sub-22	washout-early	ses-01	1.95083
7Networks_LH_Vis_27	sub-22	washout-late	ses-01	1.94568
7Networks_LH_Vis_27	sub-22	base	ses-02	1.90666
7Networks_LH_Vis_27	sub-22	early	ses-02	2.63056
7Networks_LH_Vis_27	sub-22	late	ses-02	3.38294
7Networks_LH_Vis_27	sub-22	washout-early	ses-02	1.77448
7Networks_LH_Vis_27	sub-22	washout-late	ses-02	2.82579
7Networks_LH_Vis_27	sub-23	base	ses-01	1.7313
7Networks_LH_Vis_27	sub-23	early	ses-01	2.05289
7Networks_LH_Vis_27	sub-23	late	ses-01	3.42916
7Networks_LH_Vis_27	sub-23	washout-early	ses-01	3.08298
7Networks_LH_Vis_27	sub-23	washout-late	ses-01	2.38608
7Networks_LH_Vis_27	sub-23	base	ses-02	2.26875
7Networks_LH_Vis_27	sub-23	early	ses-02	1.93156
7Networks_LH_Vis_27	sub-23	late	ses-02	3.38235
7Networks_LH_Vis_27	sub-23	washout-early	ses-02	2.35388
7Networks_LH_Vis_27	sub-23	washout-late	ses-02	2.01074
7Networks_LH_Vis_27	sub-24	base	ses-01	2.53917
7Networks_LH_Vis_27	sub-24	early	ses-01	2.57618
7Networks_LH_Vis_27	sub-24	late	ses-01	3.31393
7Networks_LH_Vis_27	sub-24	washout-early	ses-01	1.443
7Networks_LH_Vis_27	sub-24	washout-late	ses-01	2.03265
7Networks_LH_Vis_27	sub-24	base	ses-02	2.35712
7Networks_LH_Vis_27	sub-24	early	ses-02	2.02195
7Networks_LH_Vis_27	sub-24	late	ses-02	1.90244
7Networks_LH_Vis_27	sub-24	washout-early	ses-02	2.23752
7Networks_LH_Vis_27	sub-24	washout-late	ses-02	2.2599
7Networks_LH_Vis_27	sub-25	base	ses-01	2.8456
7Networks_LH_Vis_27	sub-25	early	ses-01	1.61757
7Networks_LH_Vis_27	sub-25	late	ses-01	2.58666
7Networks_LH_Vis_27	sub-25	washout-early	ses-01	2.42104
7Networks_LH_Vis_27	sub-25	washout-late	ses-01	1.98282
7Networks_LH_Vis_27	sub-25	base	ses-02	2.32365
7Networks_LH_Vis_27	sub-25	early	ses-02	3.91485
7Networks_LH_Vis_27	sub-25	late	ses-02	2.70243
7Networks_LH_Vis_27	sub-25	washout-early	ses-02	2.83648
7Networks_LH_Vis_27	sub-25	washout-late	ses-02	4.19078
7Networks_LH_Vis_27	sub-26	base	ses-01	2.92141
7Networks_LH_Vis_27	sub-26	early	ses-01	1.00615
7Networks_LH_Vis_27	sub-26	late	ses-01	2.78318
7Networks_LH_Vis_27	sub-26	washout-early	ses-01	2.53166
7Networks_LH_Vis_27	sub-26	washout-late	ses-01	2.82801
7Networks_LH_Vis_27	sub-26	base	ses-02	2.27488
7Networks_LH_Vis_27	sub-26	early	ses-02	2.59674
7Networks_LH_Vis_27	sub-26	late	ses-02	3.0197
7Networks_LH_Vis_27	sub-26	washout-early	ses-02	1.9202
7Networks_LH_Vis_27	sub-26	washout-late	ses-02	3.76557
7Networks_LH_Vis_27	sub-27	base	ses-01	2.87784
7Networks_LH_Vis_27	sub-27	early	ses-01	1.34585
7Networks_LH_Vis_27	sub-27	late	ses-01	2.70691
7Networks_LH_Vis_27	sub-27	washout-early	ses-01	3.93952
7Networks_LH_Vis_27	sub-27	washout-late	ses-01	2.85099
7Networks_LH_Vis_27	sub-27	base	ses-02	2.38756
7Networks_LH_Vis_27	sub-27	early	ses-02	1.7896
7Networks_LH_Vis_27	sub-27	late	ses-02	2.54077
7Networks_LH_Vis_27	sub-27	washout-early	ses-02	3.28788
7Networks_LH_Vis_27	sub-27	washout-late	ses-02	1.91928
7Networks_LH_Vis_27	sub-28	base	ses-01	2.74208
7Networks_LH_Vis_27	sub-28	early	ses-01	1.89678
7Networks_LH_Vis_27	sub-28	late	ses-01	2.13474
7Networks_LH_Vis_27	sub-28	washout-early	ses-01	1.93827
7Networks_LH_Vis_27	sub-28	washout-late	ses-01	2.82448
7Networks_LH_Vis_27	sub-28	base	ses-02	2.68196
7Networks_LH_Vis_27	sub-28	early	ses-02	2.63564
7Networks_LH_Vis_27	sub-28	late	ses-02	3.13352
7Networks_LH_Vis_27	sub-28	washout-early	ses-02	2.63015
7Networks_LH_Vis_27	sub-28	washout-late	ses-02	2.61516
7Networks_LH_Vis_27	sub-29	base	ses-01	2.80631
7Networks_LH_Vis_27	sub-29	early	ses-01	2.1263
7Networks_LH_Vis_27	sub-29	late	ses-01	2.51687
7Networks_LH_Vis_27	sub-29	washout-early	ses-01	2.48885
7Networks_LH_Vis_27	sub-29	washout-late	ses-01	2.47605
7Networks_LH_Vis_27	sub-29	base	ses-02	3.02347
7Networks_LH_Vis_27	sub-29	early	ses-02	2.8937
7Networks_LH_Vis_27	sub-29	late	ses-02	2.85971
7Networks_LH_Vis_27	sub-29	washout-early	ses-02	2.64225
7Networks_LH_Vis_27	sub-29	washout-late	ses-02	2.52925
7Networks_LH_Vis_27	sub-30	base	ses-01	2.89304
7Networks_LH_Vis_27	sub-30	early	ses-01	1.64906
7Networks_LH_Vis_27	sub-30	late	ses-01	3.50055
7Networks_LH_Vis_27	sub-30	washout-early	ses-01	2.35028
7Networks_LH_Vis_27	sub-30	washout-late	ses-01	1.61882
7Networks_LH_Vis_27	sub-30	base	ses-02	2.377
7Networks_LH_Vis_27	sub-30	early	ses-02	2.35175
7Networks_LH_Vis_27	sub-30	late	ses-02	2.46036
7Networks_LH_Vis_27	sub-30	washout-early	ses-02	2.25033
7Networks_LH_Vis_27	sub-30	washout-late	ses-02	2.12101
7Networks_LH_Vis_27	sub-31	base	ses-01	1.95182
7Networks_LH_Vis_27	sub-31	early	ses-01	2.90386
7Networks_LH_Vis_27	sub-31	late	ses-01	3.61096
7Networks_LH_Vis_27	sub-31	washout-early	ses-01	2.77047
7Networks_LH_Vis_27	sub-31	washout-late	ses-01	2.69679
7Networks_LH_Vis_27	sub-31	base	ses-02	2.48179
7Networks_LH_Vis_27	sub-31	early	ses-02	2.46754
7Networks_LH_Vis_27	sub-31	late	ses-02	2.89519
7Networks_LH_Vis_27	sub-31	washout-early	ses-02	2.87224
7Networks_LH_Vis_27	sub-31	washout-late	ses-02	2.09365
7Networks_LH_Vis_27	sub-34	base	ses-01	1.94916
7Networks_LH_Vis_27	sub-34	early	ses-01	2.10272
7Networks_LH_Vis_27	sub-34	late	ses-01	2.89891
7Networks_LH_Vis_27	sub-34	washout-early	ses-01	1.68294
7Networks_LH_Vis_27	sub-34	washout-late	ses-01	3.87232
7Networks_LH_Vis_27	sub-34	base	ses-02	3.3689
7Networks_LH_Vis_27	sub-34	early	ses-02	2.57915
7Networks_LH_Vis_27	sub-34	late	ses-02	3.59194
7Networks_LH_Vis_27	sub-34	washout-early	ses-02	3.38928
7Networks_LH_Vis_27	sub-34	washout-late	ses-02	2.21554
7Networks_LH_Vis_27	sub-36	base	ses-01	2.82515
7Networks_LH_Vis_27	sub-36	early	ses-01	1.92079
7Networks_LH_Vis_27	sub-36	late	ses-01	3.83097
7Networks_LH_Vis_27	sub-36	washout-early	ses-01	2.83116
7Networks_LH_Vis_27	sub-36	washout-late	ses-01	3.60416
7Networks_LH_Vis_27	sub-36	base	ses-02	2.89344
7Networks_LH_Vis_27	sub-36	early	ses-02	1.333
7Networks_LH_Vis_27	sub-36	late	ses-02	3.02313
7Networks_LH_Vis_27	sub-36	washout-early	ses-02	2.60626
7Networks_LH_Vis_27	sub-36	washout-late	ses-02	2.714
7Networks_LH_Vis_27	sub-37	base	ses-01	3.01399
7Networks_LH_Vis_27	sub-37	early	ses-01	2.88757
7Networks_LH_Vis_27	sub-37	late	ses-01	2.66074
7Networks_LH_Vis_27	sub-37	washout-early	ses-01	2.47188
7Networks_LH_Vis_27	sub-37	washout-late	ses-01	2.16123
7Networks_LH_Vis_27	sub-37	base	ses-02	2.50854
7Networks_LH_Vis_27	sub-37	early	ses-02	1.87302
7Networks_LH_Vis_27	sub-37	late	ses-02	2.84586
7Networks_LH_Vis_27	sub-37	washout-early	ses-02	3.76401
7Networks_LH_Vis_27	sub-37	washout-late	ses-02	3.16741
7Networks_LH_Vis_27	sub-39	base	ses-01	1.66392
7Networks_LH_Vis_27	sub-39	early	ses-01	3.07349
7Networks_LH_Vis_27	sub-39	late	ses-01	2.26552
7Networks_LH_Vis_27	sub-39	washout-early	ses-01	3.23275
7Networks_LH_Vis_27	sub-39	washout-late	ses-01	1.72142
7Networks_LH_Vis_27	sub-39	base	ses-02	3.81709
7Networks_LH_Vis_27	sub-39	early	ses-02	3.21968
7Networks_LH_Vis_27	sub-39	late	ses-02	2.26975
7Networks_LH_Vis_27	sub-39	washout-early	ses-02	3.80898
7Networks_LH_Vis_27	sub-39	washout-late	ses-02	4.5806

## Sheet: fig7B
network	r	sig	0	1	2	3	4	5	6	7	8	9	10	11	12	13	14	15	16	17	18	19	20	21	22	23	24	25	26	27	28	29	30	31	32	33	34	35	36	37	38	39	40	41	42	43	44	45	46
Cont	-0.00432565	0	-0.0826823	0.0109742	-0.0349814	-0.0301274	-0.0651036	-0.0413848	-0.0705698	-0.0214468	-0.0658078	-0.0303615	-0.05168	-0.0218403	-0.0810087	-0.0255441	-0.0291548	-0.0154868	-0.00832843	4.02193e-06	-0.0480405	-0.054693	-0.055931	-0.0344868	-0.1051	-0.00362867	0.00192446	-0.0314217	-0.0988635	-0.0522577	-0.0597295	-0.0512156	0.00754951	-0.0199383	0.00836069	-0.0727742	0.0392451	-0.0127588	-0.0366261	-0.00837609	-0.00059126	-0.061037	-0.02219	-0.0166131	-0.000407893	-0.04482	-0.042565	-0.0778052	-0.0153998
Default	-0.257086	1	-0.00533313	-0.0283985	-0.0136944	-0.041952	-0.00819685	-0.0656544	-0.0176472	-0.04891	-0.0267046	-0.0576421	-0.0684966	-0.0237079	-0.0450245	-0.0251456	-0.0503941	-0.0539332	0.0140857	-0.0557427	-0.066993	-0.0473428	-0.0172152	-0.0766047	-0.0278661	-0.0511196	-0.00941519	-0.045173	-0.0196492	-0.000674976	-0.0204722	-0.0904168	-0.0153081	-0.0427684	-0.0534064	-0.0052116	-0.0567631	-0.0432594	-0.0818684	-0.028194	-0.00230847	-0.00764545	-0.0420736	-0.0315326	-0.0598006	-0.0332209	-0.0269767	-0.0393116	-0.0255267
DorsAttn	-0.321756	1	-0.0970598	-0.0775763	-0.028492	-0.0212259	-0.0267543	-0.0958021	-0.0307892	-0.0356652	-0.0182402	0.00202412	-0.0222434	0.0158645	-0.0781541	-0.0975556	0.00244586	-0.0584891	-0.0974413	-0.0526375	-0.0232171	0.0293538	-0.0491345	-0.0293862	-0.0498111	0.00175908	-0.0618769	-0.0772323	-0.0203434	-0.0553803	-0.00291848	0.0236099	-0.0511736	0.00490569	-0.0288447	-0.0563452	-0.067953	-0.0542147	-0.0384986	-0.06612	-0.0466797	-0.0367408	0.0203988	-0.0848869	-0.0200241	0.0439162	0.01769	-0.0471348	-0.0344887
Limbic	-0.0737975	0	-0.0374223	-0.170972	-0.187969	0.00563983	0.00386125	0.0230129	-0.0503047	-0.0553456	-0.0745528	-0.0823326	-0.0697164	-0.120244	-0.0467232	-0.0144176	-0.0682583	-0.00206905	-0.0707247	-0.0361275	-0.0669123	0.0281593	0.0323372	0.00189315	-0.0116467	0.0208875	-0.0294313	0.0230398	-0.060351	-0.0992768	-0.0961518	-0.0290074	-0.0228995	-0.11158	-0.0555228	-0.034816	-0.0334417	0.0663396	-0.00498648	0.0117997	-0.0706324	-0.0626339	-0.0511889	-0.0367127	-0.0549814	0.0188274	-0.0985675	-0.0693662	0.00324734
SalVentAttn	0.0587689	0	0.000758709	0.0071218	0.0164955	-0.0373961	-0.0728722	-0.0932292	-0.0290575	-0.0291645	0.00550248	0.0194877	-0.0333083	-0.0194323	-0.0112474	-0.0198931	0.0265426	-0.0508476	0.0119378	-0.0390978	-0.0289074	-0.0966096	-0.00262237	0.0078025	-0.0418102	-0.0600521	-0.0350435	-0.000652809	-0.0645563	-0.0235686	-0.0263337	0.0308801	-0.0506169	-0.0884835	-0.024529	-0.00422376	-0.0277741	-0.0578908	-0.0106298	-0.0401301	-0.0335773	-0.00226502	-0.0644913	-0.00370094	-0.0354291	-0.0794122	-0.0452764	-0.0439838	-0.0742819
SomMot	0.168876	1	-0.0430518	-0.0307753	-0.00698169	-0.0312574	-0.0707881	0.0175416	-0.0249444	-0.026131	0.0087123	-0.067201	-0.00756142	-0.0486851	-0.0167087	-0.0395322	-0.0800852	-0.0127357	-0.0334916	-0.0340114	-0.0171156	-0.0406074	-0.0753844	0.00116065	0.0324108	-0.0806603	-0.0584897	-0.0723039	-0.00380262	-0.0484622	-0.0161224	0.00483436	-0.0724299	0.00702252	-0.0540533	-0.0433672	-0.0283877	-0.0304987	-0.00623688	-0.0740239	-0.0506913	-0.0280616	-0.0510266	-0.0158029	-0.00538216	-0.0127791	-0.0211247	0.0136747	-0.0375871
Vis	-0.121526	0	-0.000388498	-0.0239869	-0.0737739	-0.051592	0.0100283	0.023617	-0.0367112	-0.0245428	-0.0954994	-0.00647918	0.00620556	-0.0520294	0.0231018	-0.0175024	-0.0138096	-0.0278286	-0.0989404	-0.0104273	0.00906837	-0.0129234	-0.0279228	-0.0641763	-0.0567373	-0.00451941	-0.0492877	0.0126369	-0.0125362	-0.012766	-0.0564483	-0.0785227	-0.0265513	-0.0377612	-0.0166379	-0.0365928	-0.0477753	-0.0506094	-0.0211566	-0.00333871	-0.0626174	-0.0667235	-0.0195126	-0.0580675	-0.0595454	-0.0977886	-0.0549784	-0.0150216	-0.0412185
[truncated: 953 more columns]

## Sheet: fig7F
network	r	sig	0	1	2	3	4	5	6	7	8	9	10	11	12	13	14	15	16	17	18	19	20	21	22	23	24	25	26	27	28	29	30	31	32	33	34	35	36	37	38	39	40	41	42	43	44	45	46
Cont	0.233574	1	0.0144437	0.0209406	0.0619167	0.0188434	0.0545537	0.000506618	0.00190895	-0.0338218	0.00101632	0.0367171	0.0164093	0.0552454	0.0450482	0.000186016	0.0239567	0.0408727	0.0641272	-0.0129258	0.0531891	0.0533956	0.0432384	0.0394756	0.048762	0.039252	0.032899	0.0206861	-0.0015476	0.0179836	0.0373184	-0.0180364	0.00302465	0.110328	0.0564	0.026834	0.114767	0.0381718	0.0737712	0.0906476	0.00567522	0.0375561	0.0546116	0.0336659	0.0392775	0.042436	0.0919175	-0.00364346	0.0290406
Default	0.180421	1	0.0541175	0.0346301	-0.00534463	0.0423146	0.00874357	-0.00681354	0.0171371	0.0334118	0.0261386	0.0242075	0.0247739	0.0296306	0.0323485	0.0181605	0.0736584	0.0311501	0.0190861	0.00983548	0.0284414	0.0245891	0.0707285	-0.0132414	0.0298197	0.0194365	0.017582	0.0393951	0.0438895	0.0222826	0.0242345	0.0109478	0.0464928	0.0265298	0.0466197	0.0658414	0.0263947	0.0585714	0.0411397	0.0601609	0.0238379	0.0486283	0.0476442	0.0620322	0.06129	0.044558	0.0392936	0.0218182	0.0472601
DorsAttn	-0.0550567	0	-0.0243298	0.0215611	0.0369026	0.0861728	0.0670794	0.106675	-0.00961846	0.0340244	0.0760456	0.0219289	0.0280902	0.0531289	-0.00479991	0.0155323	0.000527317	0.0232258	0.0204588	0.0716968	-0.013546	0.0917873	0.0256411	0.061342	0.0131073	0.0813555	0.0469712	0.0265354	0.0407162	0.037788	0.0559599	0.0321335	0.0142792	0.0122211	-0.017106	-0.00944882	0.0245006	0.0474216	0.0144262	-0.0266252	0.0413905	-0.0112199	0.01139	-0.0365672	0.0305155	0.0668139	0.0147716	0.0446229	0.00486292
Limbic	0.00865641	0	0.0292964	0.0655158	0.0525584	0.00375425	0.0503251	0.0379938	0.0545832	-0.0065953	0.0176695	0.0457974	0.012381	0.0743394	0.0251374	0.0882772	-0.0487859	0.0189272	0.0112317	0.0506226	-0.0350722	0.0788314	0.0159028	0.0293434	0.123463	0.0179627	0.0951377	0.0606325	0.0405807	0.00101498	0.0669163	0.0723843	0.0443666	0.0123369	-0.0533244	0.0577197	0.0825567	-0.0195718	0.0787246	-0.0169456	0.0321147	0.042826	-0.0141444	0.0394425	0.0509811	0.0699249	0.0570886	0.00232867	0.0626682
SalVentAttn	0.139818	0	0.051259	0.0178604	0.0511289	0.0529168	0.0231941	0.0363234	0.0767125	0.00870392	-0.0268514	0.0408801	0.0993861	0.0453678	0.0421654	0.0521134	0.0639468	0.0842382	0.0628165	0.0219154	0.047784	0.00992436	0.0460107	0.0134102	0.0114038	0.0111009	0.0759636	0.0246439	0.0694329	0.0428332	-0.0484674	0.0610476	0.0661701	0.00950112	0.0626279	0.0321082	0.0559136	0.00734113	0.0717011	0.0125355	-0.0454856	0.0617083	0.0870264	0.0232995	0.0580526	0.0233555	0.0159146	0.018254	0.00763885
SomMot	0.0614702	0	0.0492718	0.00356428	0.0236631	0.00982846	0.0351787	0.00240488	0.0212283	0.0601857	0.0653759	0.0285243	0.0559821	0.0150244	0.027155	0.0536887	0.0191578	0.02932	0.0447599	0.0360433	0.0346076	0.0361108	-0.000641119	0.0604011	0.00749393	0.0326906	0.00829849	-0.0160854	-0.00534423	0.103697	0.0636233	0.0511609	0.0367696	0.0222289	0.0204542	0.0132976	0.0188451	0.0446186	0.0529728	0.0250123	0.0656762	0.0172638	0.0123416	0.0423071	0.0204263	-0.00222687	0.00383662	0.0867513	0.0197248
Vis	-0.127513	0	0.0295287	0.0864474	0.0541014	0.0194545	0.0245443	0.100477	0.0892973	0.0918668	0.0518319	0.0474309	-0.00624392	0.00143586	0.0578842	0.0338905	0.0350412	0.00959475	0.0101506	0.0767239	0.0752951	-0.0198416	0.0152764	0.059165	0.0515977	0.0371233	0.0191542	0.0974633	0.0594968	-0.0229954	0.03675	0.0507464	0.0193917	0.0349223	0.0623324	0.0383057	-0.0393387	0.00909068	-0.072401	0.0374518	0.0852474	0.0347147	0.0155819	0.036573	-0.0217655	0.0203847	0.0288527	0.0307486	0.061983
[truncated: 953 more columns]

## Sheet: fig8A
sub	ses	error	trial_bin	learner_group
sub-01	ses-01	-2.39803	1	slow
sub-01	ses-01	-1.42594	2	slow
sub-01	ses-01	-2.09217	3	slow
sub-01	ses-01	1.87784	4	slow
sub-01	ses-01	-3.79603	5	slow
sub-01	ses-01	-1.76172	6	slow
sub-01	ses-01	-4.51517	7	slow
sub-01	ses-01	-2.10379	8	slow
sub-01	ses-01	-1.23367	9	slow
sub-01	ses-01	0.0481756	10	slow
sub-01	ses-01	-1.28997	11	slow
sub-01	ses-01	-6.65268	12	slow
sub-01	ses-01	-0.424393	13	slow
sub-01	ses-01	-10.6135	14	slow
sub-01	ses-01	7.16539	15	slow
sub-01	ses-01	38.9466	16	slow
sub-01	ses-01	10.2387	17	slow
sub-01	ses-01	-9.9942	18	slow
sub-01	ses-01	6.82732	19	slow
sub-01	ses-01	2.12458	20	slow
sub-01	ses-01	20.7359	21	slow
sub-01	ses-01	-0.0802053	22	slow
sub-01	ses-01	13.3361	23	slow
sub-01	ses-01	-3.46742	24	slow
sub-01	ses-01	20.697	25	slow
sub-01	ses-01	17.5197	26	slow
sub-01	ses-01	9.49541	27	slow
sub-01	ses-01	6.38669	28	slow
sub-01	ses-01	2.82737	29	slow
sub-01	ses-01	3.53875	30	slow
sub-01	ses-01	6.48112	31	slow
sub-01	ses-01	4.79302	32	slow
sub-01	ses-01	5.26143	33	slow
sub-01	ses-01	3.75246	34	slow
sub-01	ses-01	11.0759	35	slow
sub-01	ses-01	5.94651	36	slow
sub-01	ses-01	7.49023	37	slow
sub-01	ses-01	18.2862	38	slow
sub-01	ses-01	15.3649	39	slow
sub-01	ses-01	-0.912004	40	slow
sub-01	ses-01	5.25168	41	slow
sub-01	ses-01	17.6492	42	slow
sub-01	ses-01	8.41407	43	slow
sub-01	ses-01	6.10455	44	slow
sub-01	ses-01	7.19155	45	slow
sub-01	ses-01	-10.6526	46	slow
sub-01	ses-01	11.3912	47	slow
sub-01	ses-01	-7.30446	48	slow
sub-01	ses-01	5.89727	49	slow
sub-01	ses-01	2.30182	50	slow
sub-01	ses-01	1.24346	51	slow
sub-01	ses-01	-0.436408	52	slow
sub-01	ses-01	2.38981	53	slow
sub-01	ses-01	-10.4965	54	slow
sub-01	ses-01	1.18908	55	slow
sub-01	ses-01	-29.0895	56	slow
sub-01	ses-01	-36.3239	57	slow
sub-01	ses-01	-39.4775	58	slow
sub-01	ses-01	-14.8652	59	slow
sub-01	ses-01	-6.9018	60	slow
sub-01	ses-01	-3.48867	61	slow
sub-01	ses-01	-15.0417	62	slow
sub-01	ses-01	-7.11562	63	slow
sub-01	ses-01	-19.8891	64	slow
sub-01	ses-01	-19.4934	65	slow
sub-01	ses-01	-12.994	66	slow
sub-01	ses-01	-4.19621	67	slow
sub-01	ses-01	-14.0498	68	slow
sub-01	ses-01	-7.54419	69	slow
sub-01	ses-01	-15.7271	70	slow
sub-01	ses-02	-12.7341	1	slow
sub-01	ses-02	-4.67783	2	slow
sub-01	ses-02	-7.98289	3	slow
sub-01	ses-02	-5.84062	4	slow
sub-01	ses-02	0.814924	5	slow
sub-01	ses-02	-3.94163	6	slow
sub-01	ses-02	2.59343	7	slow
sub-01	ses-02	6.06904	8	slow
sub-01	ses-02	4.25604	9	slow
sub-01	ses-02	0.517488	10	slow
sub-01	ses-02	-0.322043	11	slow
sub-01	ses-02	2.63715	12	slow
sub-01	ses-02	-4.27005	13	slow
sub-01	ses-02	-4.76505	14	slow
sub-01	ses-02	-3.90089	15	slow
sub-01	ses-02	27.4278	16	slow
sub-01	ses-02	7.83547	17	slow
sub-01	ses-02	10.5002	18	slow
sub-01	ses-02	14.9843	19	slow
sub-01	ses-02	0.636152	20	slow
sub-01	ses-02	9.43769	21	slow
sub-01	ses-02	23.0364	22	slow
sub-01	ses-02	4.54845	23	slow
sub-01	ses-02	10.8278	24	slow
sub-01	ses-02	12.3678	25	slow
sub-01	ses-02	4.76206	26	slow
sub-01	ses-02	9.09346	27	slow
sub-01	ses-02	7.29396	28	slow
sub-01	ses-02	9.9948	29	slow
sub-01	ses-02	4.86686	30	slow
sub-01	ses-02	9.27914	31	slow
sub-01	ses-02	3.17194	32	slow
sub-01	ses-02	8.68755	33	slow
sub-01	ses-02	4.49506	34	slow
sub-01	ses-02	12.9716	35	slow
sub-01	ses-02	6.60357	36	slow
sub-01	ses-02	8.18055	37	slow
sub-01	ses-02	4.36244	38	slow
sub-01	ses-02	0.971437	39	slow
sub-01	ses-02	9.86996	40	slow
sub-01	ses-02	-6.13999	41	slow
sub-01	ses-02	3.0978	42	slow
sub-01	ses-02	6.86844	43	slow
sub-01	ses-02	14.1696	44	slow
sub-01	ses-02	-8.66084	45	slow
sub-01	ses-02	4.34472	46	slow
sub-01	ses-02	-1.74061	47	slow
sub-01	ses-02	-0.649504	48	slow
sub-01	ses-02	-1.20509	49	slow
sub-01	ses-02	-7.11853	50	slow
sub-01	ses-02	1.43446	51	slow
sub-01	ses-02	10.8689	52	slow
sub-01	ses-02	4.05714	53	slow
sub-01	ses-02	2.62881	54	slow
sub-01	ses-02	5.66828	55	slow
sub-01	ses-02	-24.0155	56	slow
sub-01	ses-02	-11.3511	57	slow
sub-01	ses-02	-11.1028	58	slow
sub-01	ses-02	-12.0924	59	slow
sub-01	ses-02	-14.6875	60	slow
sub-01	ses-02	-11.7073	61	slow
sub-01	ses-02	-6.05165	62	slow
sub-01	ses-02	-10.3383	63	slow
sub-01	ses-02	-17.9778	64	slow
sub-01	ses-02	-9.01029	65	slow
sub-01	ses-02	-1.87806	66	slow
sub-01	ses-02	-19.9829	67	slow
sub-01	ses-02	-20.5843	68	slow
sub-01	ses-02	-3.31146	69	slow
sub-01	ses-02	-8.15437	70	slow
sub-02	ses-01	-6.46995	1	slow
sub-02	ses-01	2.45846	2	slow
sub-02	ses-01	10.433	3	slow
sub-02	ses-01	2.03195	4	slow
sub-02	ses-01	3.55334	5	slow
sub-02	ses-01	0.450329	6	slow
sub-02	ses-01	11.3285	7	slow
sub-02	ses-01	12.061	8	slow
sub-02	ses-01	2.94539	9	slow
sub-02	ses-01	0.314509	10	slow
sub-02	ses-01	-6.6286	11	slow
sub-02	ses-01	8.97978	12	slow
sub-02	ses-01	-1.31275	13	slow
sub-02	ses-01	1.82766	14	slow
sub-02	ses-01	-3.23124	15	slow
sub-02	ses-01	47.919	16	slow
sub-02	ses-01	39.7578	17	slow
sub-02	ses-01	43.5416	18	slow
sub-02	ses-01	45.0691	19	slow
sub-02	ses-01	34.328	20	slow
sub-02	ses-01	35.6138	21	slow
sub-02	ses-01	43.5664	22	slow
sub-02	ses-01	44.7686	23	slow
sub-02	ses-01	40.5754	24	slow
sub-02	ses-01	22.4189	25	slow
sub-02	ses-01	35.3745	26	slow
sub-02	ses-01	35.1833	27	slow
sub-02	ses-01	42.346	28	slow
sub-02	ses-01	46.2597	29	slow
sub-02	ses-01	26.6762	30	slow
sub-02	ses-01	27.8848	31	slow
sub-02	ses-01	38.876	32	slow
sub-02	ses-01	24.811	33	slow
sub-02	ses-01	26.0019	34	slow
sub-02	ses-01	31.4378	35	slow
sub-02	ses-01	20.1345	36	slow
sub-02	ses-01	28.913	37	slow
sub-02	ses-01	3.54963	38	slow
sub-02	ses-01	30.3196	39	slow
sub-02	ses-01	18.8956	40	slow
sub-02	ses-01	17.4159	41	slow
sub-02	ses-01	26.2675	42	slow
sub-02	ses-01	22.2701	43	slow
sub-02	ses-01	16.1684	44	slow
sub-02	ses-01	11.5816	45	slow
sub-02	ses-01	14.451	46	slow
sub-02	ses-01	8.16479	47	slow
sub-02	ses-01	4.52761	48	slow
sub-02	ses-01	13.9996	49	slow
sub-02	ses-01	4.26625	50	slow
sub-02	ses-01	15.7625	51	slow
sub-02	ses-01	19.8438	52	slow
sub-02	ses-01	26.9752	53	slow
sub-02	ses-01	15.3544	54	slow
sub-02	ses-01	4.41337	55	slow
sub-02	ses-01	-26.0601	56	slow
sub-02	ses-01	-16.4839	57	slow
sub-02	ses-01	-17.1547	58	slow
sub-02	ses-01	-21.0544	59	slow
sub-02	ses-01	-8.48251	60	slow
sub-02	ses-01	-20.8048	61	slow
sub-02	ses-01	-11.617	62	slow
sub-02	ses-01	-11.4948	63	slow
sub-02	ses-01	-11.8528	64	slow
sub-02	ses-01	-7.62001	65	slow
sub-02	ses-01	-3.9122	66	slow
sub-02	ses-01	-2.36748	67	slow
sub-02	ses-01	-4.86667	68	slow
sub-02	ses-01	-4.30761	69	slow
sub-02	ses-01	2.64859	70	slow
sub-02	ses-02	-0.173636	1	slow
sub-02	ses-02	-1.46529	2	slow
sub-02	ses-02	-2.54542	3	slow
sub-02	ses-02	1.8342	4	slow
sub-02	ses-02	-0.322039	5	slow
sub-02	ses-02	-10.5911	6	slow
sub-02	ses-02	-1.63136	7	slow
sub-02	ses-02	-7.74295	8	slow
sub-02	ses-02	12.3954	9	slow
sub-02	ses-02	1.47239	10	slow
sub-02	ses-02	-6.17967	11	slow
sub-02	ses-02	-3.10788	12	slow
sub-02	ses-02	-1.31822	13	slow
sub-02	ses-02	1.81022	14	slow
sub-02	ses-02	5.4223	15	slow
sub-02	ses-02	54.5426	16	slow
sub-02	ses-02	45.0103	17	slow
sub-02	ses-02	37.2338	18	slow
sub-02	ses-02	38.7452	19	slow
sub-02	ses-02	41.0544	20	slow
sub-02	ses-02	23.422	21	slow
sub-02	ses-02	32.3888	22	slow
sub-02	ses-02	37.1676	23	slow
sub-02	ses-02	38.4354	24	slow
sub-02	ses-02	43.5863	25	slow
sub-02	ses-02	36.378	26	slow
sub-02	ses-02	33.3066	27	slow
sub-02	ses-02	34.5	28	slow
sub-02	ses-02	26.3832	29	slow
sub-02	ses-02	35.8492	30	slow
sub-02	ses-02	30.4096	31	slow
sub-02	ses-02	25.2324	32	slow
sub-02	ses-02	30.2263	33	slow
sub-02	ses-02	35.4773	34	slow
sub-02	ses-02	37.146	35	slow
sub-02	ses-02	22.0603	36	slow
sub-02	ses-02	13.3487	37	slow
sub-02	ses-02	13.8215	38	slow
sub-02	ses-02	19.3927	39	slow
sub-02	ses-02	13.5698	40	slow
sub-02	ses-02	20.0516	41	slow
sub-02	ses-02	11.7136	42	slow
sub-02	ses-02	13.4835	43	slow
sub-02	ses-02	12.4012	44	slow
sub-02	ses-02	10.4054	45	slow
sub-02	ses-02	11.1197	46	slow
sub-02	ses-02	3.04489	47	slow
sub-02	ses-02	16.4993	48	slow
sub-02	ses-02	8.84833	49	slow
sub-02	ses-02	14.0174	50	slow
sub-02	ses-02	9.47644	51	slow
sub-02	ses-02	22.0653	52	slow
sub-02	ses-02	9.47157	53	slow
sub-02	ses-02	8.50364	54	slow
sub-02	ses-02	8.5579	55	slow
sub-02	ses-02	-26.382	56	slow
sub-02	ses-02	-28.8014	57	slow
sub-02	ses-02	-16.2751	58	slow
sub-02	ses-02	-6.41604	59	slow
sub-02	ses-02	-8.18296	60	slow
sub-02	ses-02	-8.10252	61	slow
sub-02	ses-02	-7.50252	62	slow
sub-02	ses-02	-12.9838	63	slow
sub-02	ses-02	5.69723	64	slow
sub-02	ses-02	2.74807	65	slow
sub-02	ses-02	-2.10234	66	slow
sub-02	ses-02	-2.52686	67	slow
sub-02	ses-02	-6.54169	68	slow
sub-02	ses-02	-2.90967	69	slow
sub-02	ses-02	0.100539	70	slow
sub-03	ses-01	0.584501	1	fast
sub-03	ses-01	11.3838	2	fast
sub-03	ses-01	-5.1074	3	fast
sub-03	ses-01	2.64695	4	fast
sub-03	ses-01	10.0802	5	fast
sub-03	ses-01	6.27522	6	fast
sub-03	ses-01	-7.78827	7	fast
sub-03	ses-01	5.97706	8	fast
sub-03	ses-01	7.64337	9	fast
sub-03	ses-01	2.80489	10	fast
sub-03	ses-01	-8.84277	11	fast
sub-03	ses-01	-3.45268	12	fast
sub-03	ses-01	-5.18404	13	fast
sub-03	ses-01	12.0807	14	fast
sub-03	ses-01	1.93553	15	fast
sub-03	ses-01	20.5126	16	fast
sub-03	ses-01	2.21479	17	fast
sub-03	ses-01	10.9885	18	fast
sub-03	ses-01	3.32419	19	fast
sub-03	ses-01	-0.781483	20	fast
sub-03	ses-01	6.77405	21	fast
sub-03	ses-01	6.51475	22	fast
sub-03	ses-01	5.71303	23	fast
sub-03	ses-01	-8.57791	24	fast
sub-03	ses-01	7.80923	25	fast
sub-03	ses-01	9.01289	26	fast
sub-03	ses-01	13.2596	27	fast
sub-03	ses-01	26.8215	28	fast
sub-03	ses-01	5.31023	29	fast
sub-03	ses-01	5.27123	30	fast
sub-03	ses-01	0.188022	31	fast
sub-03	ses-01	7.76727	32	fast
sub-03	ses-01	9.27657	33	fast
sub-03	ses-01	8.62092	34	fast
sub-03	ses-01	-4.22897	35	fast
sub-03	ses-01	14.9098	36	fast
sub-03	ses-01	10.7125	37	fast
sub-03	ses-01	-0.063962	38	fast
sub-03	ses-01	8.33603	39	fast
sub-03	ses-01	1.84832	40	fast
sub-03	ses-01	12.9834	41	fast
sub-03	ses-01	10.644	42	fast
sub-03	ses-01	2.15246	43	fast
sub-03	ses-01	11.5469	44	fast
sub-03	ses-01	1.01639	45	fast
sub-03	ses-01	8.65122	46	fast
sub-03	ses-01	10.183	47	fast
sub-03	ses-01	11.9964	48	fast
sub-03	ses-01	-3.73584	49	fast
sub-03	ses-01	1.44106	50	fast
sub-03	ses-01	1.12173	51	fast
sub-03	ses-01	3.53535	52	fast
sub-03	ses-01	-2.05174	53	fast
sub-03	ses-01	10.6987	54	fast
sub-03	ses-01	-2.12316	55	fast
sub-03	ses-01	-36.1279	56	fast
sub-03	ses-01	-34.4676	57	fast
sub-03	ses-01	-20.3289	58	fast
sub-03	ses-01	-20.6649	59	fast
sub-03	ses-01	-11.3288	60	fast
sub-03	ses-01	-15.8317	61	fast
sub-03	ses-01	-13.0115	62	fast
sub-03	ses-01	-5.88011	63	fast
sub-03	ses-01	-15.6711	64	fast
sub-03	ses-01	-17.3147	65	fast
sub-03	ses-01	-10.5052	66	fast
sub-03	ses-01	-11.1529	67	fast
sub-03	ses-01	-6.49744	68	fast
sub-03	ses-01	-13.1965	69	fast
sub-03	ses-01	-9.01867	70	fast
sub-03	ses-02	-9.22699	1	fast
sub-03	ses-02	-10.4461	2	fast
sub-03	ses-02	8.48669	3	fast
sub-03	ses-02	-8.53092	4	fast
sub-03	ses-02	-5.35402	5	fast
sub-03	ses-02	-4.39122	6	fast
sub-03	ses-02	5.33117	7	fast
sub-03	ses-02	1.73515	8	fast
sub-03	ses-02	-0.597919	9	fast
sub-03	ses-02	-3.80547	10	fast
sub-03	ses-02	-2.68644	11	fast
sub-03	ses-02	0.620529	12	fast
sub-03	ses-02	2.03469	13	fast
sub-03	ses-02	-12.8944	14	fast
sub-03	ses-02	-4.41157	15	fast
sub-03	ses-02	10.315	16	fast
sub-03	ses-02	8.56441	17	fast
sub-03	ses-02	7.07968	18	fast
sub-03	ses-02	-1.05475	19	fast
sub-03	ses-02	4.84339	20	fast
sub-03	ses-02	5.51111	21	fast
sub-03	ses-02	11.4914	22	fast
sub-03	ses-02	2.47702	23	fast
sub-03	ses-02	1.9799	24	fast
sub-03	ses-02	13.7838	25	fast
sub-03	ses-02	12.2184	26	fast
sub-03	ses-02	10.6801	27	fast
sub-03	ses-02	-8.04237	28	fast
sub-03	ses-02	4.69008	29	fast
sub-03	ses-02	2.61784	30	fast
sub-03	ses-02	9.0142	31	fast
sub-03	ses-02	2.3466	32	fast
sub-03	ses-02	5.12063	33	fast
sub-03	ses-02	1.32548	34	fast
sub-03	ses-02	3.59176	35	fast
sub-03	ses-02	-0.161204	36	fast
sub-03	ses-02	-4.60114	37	fast
sub-03	ses-02	7.07421	38	fast
sub-03	ses-02	-2.79675	39	fast
sub-03	ses-02	6.7122	40	fast
sub-03	ses-02	3.5108	41	fast
sub-03	ses-02	-5.31489	42	fast
sub-03	ses-02	9.71431	43	fast
sub-03	ses-02	7.30608	44	fast
sub-03	ses-02	-5.42052	45	fast
sub-03	ses-02	7.58796	46	fast
sub-03	ses-02	1.56365	47	fast
sub-03	ses-02	-2.13235	48	fast
sub-03	ses-02	12.6546	49	fast
sub-03	ses-02	-5.01085	50	fast
sub-03	ses-02	9.8892	51	fast
sub-03	ses-02	0.121686	52	fast
sub-03	ses-02	8.81699	53	fast
sub-03	ses-02	-3.35924	54	fast
sub-03	ses-02	4.89686	55	fast
sub-03	ses-02	-26.7195	56	fast
sub-03	ses-02	-8.63092	57	fast
sub-03	ses-02	-5.77403	58	fast
sub-03	ses-02	1.5004	59	fast
sub-03	ses-02	2.07859	60	fast
sub-03	ses-02	-14.3715	61	fast
sub-03	ses-02	5.57565	62	fast
sub-03	ses-02	5.34323	63	fast
sub-03	ses-02	1.73532	64	fast
sub-03	ses-02	-0.692343	65	fast
sub-03	ses-02	2.317	66	fast
sub-03	ses-02	-8.27217	67	fast
sub-03	ses-02	-13.4119	68	fast
sub-03	ses-02	-7.4321	69	fast
sub-03	ses-02	-6.85684	70	fast
sub-06	ses-01	-5.71486	1	slow
sub-06	ses-01	-1.90875	2	slow
sub-06	ses-01	-0.452824	3	slow
sub-06	ses-01	-1.07191	4	slow
sub-06	ses-01	-9.28932	5	slow
sub-06	ses-01	-5.58521	6	slow
sub-06	ses-01	2.84053	7	slow
sub-06	ses-01	-1.66714	8	slow
sub-06	ses-01	-5.15316	9	slow
sub-06	ses-01	5.14384	10	slow
sub-06	ses-01	-9.05434	11	slow
sub-06	ses-01	-1.6415	12	slow
sub-06	ses-01	-4.6459	13	slow
sub-06	ses-01	3.41363	14	slow
sub-06	ses-01	-6.06976	15	slow
sub-06	ses-01	40.353	16	slow
sub-06	ses-01	38.1191	17	slow
sub-06	ses-01	40.0416	18	slow
sub-06	ses-01	28.2603	19	slow
sub-06	ses-01	26.3478	20	slow
sub-06	ses-01	22.0344	21	slow
sub-06	ses-01	20.3462	22	slow
sub-06	ses-01	21.9966	23	slow
sub-06	ses-01	7.72524	24	slow
sub-06	ses-01	6.61759	25	slow
sub-06	ses-01	15.5414	26	slow
sub-06	ses-01	14.4346	27	slow
sub-06	ses-01	17.5485	28	slow
sub-06	ses-01	8.17912	29	slow
sub-06	ses-01	11.6682	30	slow
sub-06	ses-01	18.2152	31	slow
sub-06	ses-01	-3.74152	32	slow
sub-06	ses-01	5.43327	33	slow
sub-06	ses-01	9.12259	34	slow
sub-06	ses-01	9.14354	35	slow
sub-06	ses-01	4.90197	36	slow
sub-06	ses-01	0.593117	37	slow
sub-06	ses-01	5.99134	38	slow
sub-06	ses-01	15.3632	39	slow
sub-06	ses-01	1.54754	40	slow
sub-06	ses-01	8.38418	41	slow
sub-06	ses-01	8.38908	42	slow
sub-06	ses-01	-7.25333	43	slow
sub-06	ses-01	8.14267	44	slow
sub-06	ses-01	0.539707	45	slow
sub-06	ses-01	-0.899625	46	slow
sub-06	ses-01	4.86925	47	slow
sub-06	ses-01	-0.589075	48	slow
sub-06	ses-01	0.934366	49	slow
sub-06	ses-01	-2.77656	50	slow
sub-06	ses-01	-0.512694	51	slow
sub-06	ses-01	0.408953	52	slow
sub-06	ses-01	2.96081	53	slow
sub-06	ses-01	3.70452	54	slow
sub-06	ses-01	6.27211	55	slow
sub-06	ses-01	-22.984	56	slow
sub-06	ses-01	-31.888	57	slow
sub-06	ses-01	-31.4598	58	slow
sub-06	ses-01	-25.9646	59	slow
sub-06	ses-01	-24.5498	60	slow
sub-06	ses-01	-15.7067	61	slow
sub-06	ses-01	-16.9446	62	slow
sub-06	ses-01	-21.5341	63	slow
sub-06	ses-01	-22.721	64	slow
sub-06	ses-01	-19.3078	65	slow
sub-06	ses-01	-5.17985	66	slow
sub-06	ses-01	-8.86203	67	slow
sub-06	ses-01	-21.1687	68	slow
sub-06	ses-01	-16.5385	69	slow
sub-06	ses-01	-4.6819	70	slow
sub-06	ses-02	-5.14832	1	slow
sub-06	ses-02	6.22063	2	slow
sub-06	ses-02	-3.55181	3	slow
sub-06	ses-02	6.35731	4	slow
sub-06	ses-02	-9.86563	5	slow
sub-06	ses-02	0.123453	6	slow
sub-06	ses-02	-6.25417	7	slow
sub-06	ses-02	1.18225	8	slow
sub-06	ses-02	1.88781	9	slow
sub-06	ses-02	-5.31552	10	slow
sub-06	ses-02	-10.1661	11	slow
sub-06	ses-02	-2.48926	12	slow
sub-06	ses-02	-1.55484	13	slow
sub-06	ses-02	-6.95857	14	slow
sub-06	ses-02	-5.32332	15	slow
sub-06	ses-02	36.7616	16	slow
sub-06	ses-02	31.0953	17	slow
sub-06	ses-02	35.8232	18	slow
sub-06	ses-02	37.6993	19	slow
sub-06	ses-02	36.6301	20	slow
sub-06	ses-02	12.2002	21	slow
sub-06	ses-02	13.7763	22	slow
sub-06	ses-02	29.3476	23	slow
sub-06	ses-02	3.76879	24	slow
sub-06	ses-02	16.6635	25	slow
sub-06	ses-02	8.86666	26	slow
sub-06	ses-02	13.1262	27	slow
sub-06	ses-02	2.37911	28	slow
sub-06	ses-02	-3.85305	29	slow
sub-06	ses-02	3.80572	30	slow
sub-06	ses-02	3.8682	31	slow
sub-06	ses-02	-0.431828	32	slow
sub-06	ses-02	6.15914	33	slow
sub-06	ses-02	4.55853	34	slow
sub-06	ses-02	-3.96613	35	slow
sub-06	ses-02	-2.35971	36	slow
sub-06	ses-02	3.29805	37	slow
sub-06	ses-02	6.40027	38	slow
sub-06	ses-02	3.83232	39	slow
sub-06	ses-02	4.56022	40	slow
sub-06	ses-02	9.62431	41	slow
sub-06	ses-02	-2.71305	42	slow
sub-06	ses-02	-2.15278	43	slow
sub-06	ses-02	-3.68742	44	slow
sub-06	ses-02	-2.47833	45	slow
sub-06	ses-02	9.69415	46	slow
sub-06	ses-02	-12.2827	47	slow
sub-06	ses-02	2.91381	48	slow
sub-06	ses-02	2.06467	49	slow
sub-06	ses-02	-3.92381	50	slow
sub-06	ses-02	-5.0374	51	slow
sub-06	ses-02	-4.33417	52	slow
sub-06	ses-02	20.6227	53	slow
sub-06	ses-02	0.773447	54	slow
sub-06	ses-02	1.65551	55	slow
sub-06	ses-02	-36.4059	56	slow
sub-06	ses-02	-30.9195	57	slow
sub-06	ses-02	-42.3411	58	slow
sub-06	ses-02	-27.0293	59	slow
sub-06	ses-02	-27.0611	60	slow
sub-06	ses-02	-28.9053	61	slow
sub-06	ses-02	-8.74987	62	slow
sub-06	ses-02	-11.9921	63	slow
sub-06	ses-02	-10.0915	64	slow
sub-06	ses-02	-21.8694	65	slow
sub-06	ses-02	-19.4828	66	slow
sub-06	ses-02	-19.5074	67	slow
sub-06	ses-02	-14.1173	68	slow
sub-06	ses-02	-15.1388	69	slow
sub-06	ses-02	-16.9921	70	slow
sub-07	ses-01	-7.25647	1	fast
sub-07	ses-01	0.20169	2	fast
sub-07	ses-01	-4.7655	3	fast
sub-07	ses-01	8.05172	4	fast
sub-07	ses-01	-0.489909	5	fast
sub-07	ses-01	2.15229	6	fast
sub-07	ses-01	3.26161	7	fast
sub-07	ses-01	0.729946	8	fast
sub-07	ses-01	3.47529	9	fast
sub-07	ses-01	3.47237	10	fast
sub-07	ses-01	-6.77356	11	fast
sub-07	ses-01	-5.45464	12	fast
sub-07	ses-01	-10.1011	13	fast
sub-07	ses-01	0.823608	14	fast
sub-07	ses-01	-2.18573	15	fast
sub-07	ses-01	34.8259	16	fast
sub-07	ses-01	11.3501	17	fast
sub-07	ses-01	13.2438	18	fast
sub-07	ses-01	5.40874	19	fast
sub-07	ses-01	10.2249	20	fast
sub-07	ses-01	-0.102606	21	fast
sub-07	ses-01	-0.723759	22	fast
sub-07	ses-01	-13.8613	23	fast
sub-07	ses-01	2.17215	24	fast
sub-07	ses-01	-2.5484	25	fast
sub-07	ses-01	8.69217	26	fast
sub-07	ses-01	-8.76187	27	fast
sub-07	ses-01	0.727167	28	fast
sub-07	ses-01	-4.61865	29	fast
sub-07	ses-01	0.483568	30	fast
sub-07	ses-01	-4.1584	31	fast
sub-07	ses-01	-5.00444	32	fast
sub-07	ses-01	0.529548	33	fast
sub-07	ses-01	2.37092	34	fast
sub-07	ses-01	-14.7352	35	fast
sub-07	ses-01	6.20572	36	fast
sub-07	ses-01	4.97972	37	fast
sub-07	ses-01	5.34798	38	fast
sub-07	ses-01	-3.04582	39	fast
sub-07	ses-01	5.9646	40	fast
sub-07	ses-01	18.6152	41	fast
sub-07	ses-01	9.03273	42	fast
sub-07	ses-01	12.8054	43	fast
sub-07	ses-01	-5.33412	44	fast
sub-07	ses-01	5.81556	45	fast
sub-07	ses-01	0.0781052	46	fast
sub-07	ses-01	-2.59487	47	fast
sub-07	ses-01	-6.51636	48	fast
sub-07	ses-01	-13.9424	49	fast
sub-07	ses-01	-6.2624	50	fast
sub-07	ses-01	-6.1843	51	fast
sub-07	ses-01	-5.58866	52	fast
sub-07	ses-01	-4.53417	53	fast
sub-07	ses-01	-9.1195	54	fast
sub-07	ses-01	-2.55186	55	fast
sub-07	ses-01	-10.9012	56	fast
sub-07	ses-01	-19.3129	57	fast
sub-07	ses-01	-7.70345	58	fast
sub-07	ses-01	-5.42552	59	fast
sub-07	ses-01	-7.22967	60	fast
sub-07	ses-01	-0.283466	61	fast
sub-07	ses-01	-0.646606	62	fast
sub-07	ses-01	-9.72161	63	fast
sub-07	ses-01	1.15947	64	fast
sub-07	ses-01	-5.78195	65	fast
sub-07	ses-01	-11.9352	66	fast
sub-07	ses-01	4.54696	67	fast
sub-07	ses-01	-1.83768	68	fast
sub-07	ses-01	-6.03027	69	fast
sub-07	ses-01	-1.70714	70	fast
sub-07	ses-02	0.7821	1	fast
sub-07	ses-02	1.64606	2	fast
sub-07	ses-02	-0.242439	3	fast
sub-07	ses-02	-1.98006	4	fast
sub-07	ses-02	-0.611121	5	fast
sub-07	ses-02	4.62611	6	fast
sub-07	ses-02	1.38294	7	fast
sub-07	ses-02	3.27398	8	fast
sub-07	ses-02	6.40693	9	fast
sub-07	ses-02	1.4411	10	fast
sub-07	ses-02	-3.72028	11	fast
sub-07	ses-02	-1.03019	12	fast
sub-07	ses-02	-4.9498	13	fast
sub-07	ses-02	-2.84476	14	fast
sub-07	ses-02	-1.48271	15	fast
sub-07	ses-02	5.1636	16	fast
sub-07	ses-02	2.19586	17	fast
sub-07	ses-02	10.0691	18	fast
sub-07	ses-02	11.1918	19	fast
sub-07	ses-02	7.00008	20	fast
sub-07	ses-02	8.94342	21	fast
sub-07	ses-02	-3.77458	22	fast
sub-07	ses-02	11.5105	23	fast
sub-07	ses-02	6.45796	24	fast
sub-07	ses-02	-1.56537	25	fast
sub-07	ses-02	11.23	26	fast
sub-07	ses-02	1.88779	27	fast
sub-07	ses-02	7.02893	28	fast
sub-07	ses-02	-1.73691	29	fast
sub-07	ses-02	6.03755	30	fast
sub-07	ses-02	5.48421	31	fast
sub-07	ses-02	1.5118	32	fast
sub-07	ses-02	-5.90926	33	fast
sub-07	ses-02	-2.37056	34	fast
sub-07	ses-02	3.43991	35	fast
sub-07	ses-02	-9.77437	36	fast
sub-07	ses-02	4.47854	37	fast
sub-07	ses-02	2.7051	38	fast
sub-07	ses-02	-3.51961	39	fast
sub-07	ses-02	3.84733	40	fast
sub-07	ses-02	-0.465434	41	fast
sub-07	ses-02	-0.0275964	42	fast
sub-07	ses-02	17.9323	43	fast
sub-07	ses-02	6.11669	44	fast
sub-07	ses-02	7.28823	45	fast
sub-07	ses-02	10.0639	46	fast
sub-07	ses-02	5.00626	47	fast
sub-07	ses-02	5.4242	48	fast
sub-07	ses-02	2.59403	49	fast
sub-07	ses-02	5.35569	50	fast
sub-07	ses-02	10.539	51	fast
sub-07	ses-02	2.64402	52	fast
sub-07	ses-02	5.76286	53	fast
sub-07	ses-02	6.226	54	fast
sub-07	ses-02	11.9019	55	fast
sub-07	ses-02	-17.6215	56	fast
sub-07	ses-02	-7.9269	57	fast
sub-07	ses-02	-7.80574	58	fast
sub-07	ses-02	-6.36942	59	fast
sub-07	ses-02	-8.08266	60	fast
sub-07	ses-02	-2.02425	61	fast
sub-07	ses-02	-0.140062	62	fast
sub-07	ses-02	-4.87359	63	fast
sub-07	ses-02	2.36642	64	fast
sub-07	ses-02	-4.24983	65	fast
sub-07	ses-02	-11.7477	66	fast
sub-07	ses-02	-9.11658	67	fast
sub-07	ses-02	-3.27963	68	fast
sub-07	ses-02	-7.93281	69	fast
sub-07	ses-02	3.35652	70	fast
sub-08	ses-01	-3.34095	1	slow
sub-08	ses-01	-25.9136	2	slow
sub-08	ses-01	-6.84217	3	slow
sub-08	ses-01	0.382527	4	slow
sub-08	ses-01	-7.22247	5	slow
sub-08	ses-01	-1.87057	6	slow
sub-08	ses-01	0.21506	7	slow
sub-08	ses-01	-4.76431	8	slow
sub-08	ses-01	-7.52049	9	slow
sub-08	ses-01	5.46051	10	slow
sub-08	ses-01	-12.273	11	slow
sub-08	ses-01	-4.69104	12	slow
sub-08	ses-01	-7.45208	13	slow
sub-08	ses-01	2.66083	14	slow
sub-08	ses-01	6.65392	15	slow
sub-08	ses-01	37.7657	16	slow
sub-08	ses-01	29.5531	17	slow
sub-08	ses-01	38.5632	18	slow
sub-08	ses-01	40.2115	19	slow
sub-08	ses-01	34.3594	20	slow
sub-08	ses-01	38.7545	21	slow
sub-08	ses-01	28.6814	22	slow
sub-08	ses-01	40.144	23	slow
sub-08	ses-01	27.9384	24	slow
sub-08	ses-01	34.3026	25	slow
sub-08	ses-01	32.5617	26	slow
sub-08	ses-01	27.3946	27	slow
sub-08	ses-01	16.5151	28	slow
sub-08	ses-01	10.6789	29	slow
sub-08	ses-01	23.6371	30	slow
sub-08	ses-01	28.269	31	slow
sub-08	ses-01	9.22957	32	slow
sub-08	ses-01	6.90567	33	slow
sub-08	ses-01	10.3248	34	slow
sub-08	ses-01	8.32333	35	slow
sub-08	ses-01	15.6968	36	slow
sub-08	ses-01	-5.62964	37	slow
sub-08	ses-01	4.01574	38	slow
sub-08	ses-01	13.5723	39	slow
sub-08	ses-01	-0.071495	40	slow
sub-08	ses-01	4.0094	41	slow
sub-08	ses-01	7.59811	42	slow
sub-08	ses-01	7.52226	43	slow
sub-08	ses-01	12.1303	44	slow
sub-08	ses-01	8.36306	45	slow
sub-08	ses-01	13.4537	46	slow
sub-08	ses-01	6.18052	47	slow
sub-08	ses-01	15.5543	48	slow
sub-08	ses-01	5.99377	49	slow
sub-08	ses-01	17.5818	50	slow
sub-08	ses-01	2.03395	51	slow
sub-08	ses-01	2.3303	52	slow
sub-08	ses-01	9.15216	53	slow
sub-08	ses-01	1.03091	54	slow
sub-08	ses-01	16.2278	55	slow
sub-08	ses-01	-34.097	56	slow
sub-08	ses-01	-31.4763	57	slow
sub-08	ses-01	-30.5198	58	slow
sub-08	ses-01	-25.3242	59	slow
sub-08	ses-01	-17.152	60	slow
sub-08	ses-01	-18.4954	61	slow
sub-08	ses-01	-16.7061	62	slow
sub-08	ses-01	-15.4027	63	slow
sub-08	ses-01	-7.75197	64	slow
sub-08	ses-01	-7.09982	65	slow
sub-08	ses-01	-16.6936	66	slow
sub-08	ses-01	-6.41887	67	slow
sub-08	ses-01	-3.59256	68	slow
sub-08	ses-01	-9.41084	69	slow
sub-08	ses-01	-12.6997	70	slow
sub-08	ses-02	-16.2081	1	slow
sub-08	ses-02	-2.55643	2	slow
sub-08	ses-02	3.66928	3	slow
sub-08	ses-02	-7.50564	4	slow
sub-08	ses-02	-11.6369	5	slow
sub-08	ses-02	-7.87127	6	slow
sub-08	ses-02	-5.94986	7	slow
sub-08	ses-02	-7.48573	8	slow
sub-08	ses-02	-6.78934	9	slow
sub-08	ses-02	-8.74894	10	slow
sub-08	ses-02	-1.44081	11	slow
sub-08	ses-02	-1.85442	12	slow
sub-08	ses-02	-12.3563	13	slow
sub-08	ses-02	-1.84964	14	slow
sub-08	ses-02	-6.9063	15	slow
sub-08	ses-02	29.6506	16	slow
sub-08	ses-02	27.6735	17	slow
sub-08	ses-02	25.6103	18	slow
sub-08	ses-02	19.6206	19	slow
sub-08	ses-02	18.1961	20	slow
sub-08	ses-02	23.2014	21	slow
sub-08	ses-02	35.6585	22	slow
sub-08	ses-02	18.0918	23	slow
sub-08	ses-02	17.7342	24	slow
sub-08	ses-02	11.4425	25	slow
sub-08	ses-02	15.7224	26	slow
sub-08	ses-02	13.9235	27	slow
sub-08	ses-02	8.81987	28	slow
sub-08	ses-02	11.8118	29	slow
sub-08	ses-02	5.7791	30	slow
sub-08	ses-02	16.3277	31	slow
sub-08	ses-02	12.4334	32	slow
sub-08	ses-02	14.255	33	slow
sub-08	ses-02	9.20571	34	slow
sub-08	ses-02	16.2502	35	slow
sub-08	ses-02	17.2474	36	slow
sub-08	ses-02	13.7009	37	slow
sub-08	ses-02	12.876	38	slow
sub-08	ses-02	12.7942	39	slow
sub-08	ses-02	5.95532	40	slow
sub-08	ses-02	2.60158	41	slow
sub-08	ses-02	7.51986	42	slow
sub-08	ses-02	7.1448	43	slow
sub-08	ses-02	6.08904	44	slow
sub-08	ses-02	-1.34298	45	slow
sub-08	ses-02	0.579221	46	slow
sub-08	ses-02	12.4946	47	slow
sub-08	ses-02	8.53528	48	slow
sub-08	ses-02	11.626	49	slow
sub-08	ses-02	7.53491	50	slow
sub-08	ses-02	15.3622	51	slow
sub-08	ses-02	4.00657	52	slow
sub-08	ses-02	-7.73064	53	slow
sub-08	ses-02	5.34979	54	slow
sub-08	ses-02	9.00877	55	slow
sub-08	ses-02	-31.4383	56	slow
sub-08	ses-02	-19.853	57	slow
sub-08	ses-02	-34.1319	58	slow
sub-08	ses-02	-26.2063	59	slow
sub-08	ses-02	-24.0892	60	slow
sub-08	ses-02	-15.5947	61	slow
sub-08	ses-02	-15.461	62	slow
sub-08	ses-02	-16.3717	63	slow
sub-08	ses-02	-16.5394	64	slow
sub-08	ses-02	-14.7718	65	slow
sub-08	ses-02	-16.2215	66	slow
sub-08	ses-02	-12.843	67	slow
sub-08	ses-02	-9.80017	68	slow
sub-08	ses-02	-6.41578	69	slow
sub-08	ses-02	-2.11425	70	slow
sub-09	ses-01	-2.13532	1	slow
sub-09	ses-01	-8.2927	2	slow
sub-09	ses-01	-3.29319	3	slow
sub-09	ses-01	-1.45727	4	slow
sub-09	ses-01	2.30932	5	slow
sub-09	ses-01	-2.97062	6	slow
sub-09	ses-01	-3.51996	7	slow
sub-09	ses-01	-4.36974	8	slow
sub-09	ses-01	-4.76548	9	slow
sub-09	ses-01	-2.56495	10	slow
sub-09	ses-01	1.51374	11	slow
sub-09	ses-01	-4.65803	12	slow
sub-09	ses-01	2.13969	13	slow
sub-09	ses-01	-8.80859	14	slow
sub-09	ses-01	-2.87134	15	slow
sub-09	ses-01	42.9818	16	slow
sub-09	ses-01	36.4475	17	slow
sub-09	ses-01	41.0984	18	slow
sub-09	ses-01	32.143	19	slow
sub-09	ses-01	16.9932	20	slow
sub-09	ses-01	30.8109	21	slow
sub-09	ses-01	19.4933	22	slow
sub-09	ses-01	35.8559	23	slow
sub-09	ses-01	39.3688	24	slow
sub-09	ses-01	41.9506	25	slow
sub-09	ses-01	11.9619	26	slow
sub-09	ses-01	24.4102	27	slow
sub-09	ses-01	19.9316	28	slow
sub-09	ses-01	4.94289	29	slow
sub-09	ses-01	24.8414	30	slow
sub-09	ses-01	35.7843	31	slow
sub-09	ses-01	21.7178	32	slow
sub-09	ses-01	15.9557	33	slow
sub-09	ses-01	15.7765	34	slow
sub-09	ses-01	11.6787	35	slow
sub-09	ses-01	15.638	36	slow
sub-09	ses-01	12.2581	37	slow
sub-09	ses-01	14.9245	38	slow
sub-09	ses-01	14.7267	39	slow
sub-09	ses-01	13.0712	40	slow
sub-09	ses-01	8.32601	41	slow
sub-09	ses-01	12.8263	42	slow
sub-09	ses-01	14.9277	43	slow
sub-09	ses-01	17.8832	44	slow
sub-09	ses-01	-0.641554	45	slow
sub-09	ses-01	1.96092	46	slow
sub-09	ses-01	19.3794	47	slow
sub-09	ses-01	3.21908	48	slow
sub-09	ses-01	11.9729	49	slow
sub-09	ses-01	16.8819	50	slow
sub-09	ses-01	8.05023	51	slow
sub-09	ses-01	1.96313	52	slow
sub-09	ses-01	15.6188	53	slow
sub-09	ses-01	4.14291	54	slow
sub-09	ses-01	13.22	55	slow
sub-09	ses-01	-31.8778	56	slow
sub-09	ses-01	-32.4596	57	slow
sub-09	ses-01	-20.7215	58	slow
sub-09	ses-01	-17.5342	59	slow
sub-09	ses-01	-17.76	60	slow
sub-09	ses-01	-24.777	61	slow
sub-09	ses-01	-21.9288	62	slow
sub-09	ses-01	-14.8922	63	slow
sub-09	ses-01	-12.0642	64	slow
sub-09	ses-01	-22.8952	65	slow
sub-09	ses-01	-18.076	66	slow
sub-09	ses-01	-8.91748	67	slow
sub-09	ses-01	-10.9224	68	slow
sub-09	ses-01	-4.32208	69	slow
sub-09	ses-01	-16.9518	70	slow
sub-09	ses-02	-0.712804	1	slow
sub-09	ses-02	2.7356	2	slow
sub-09	ses-02	2.46943	3	slow
sub-09	ses-02	-2.69085	4	slow
sub-09	ses-02	5.00721	5	slow
sub-09	ses-02	-1.58064	6	slow
sub-09	ses-02	-1.47368	7	slow
sub-09	ses-02	1.39839	8	slow
sub-09	ses-02	5.2143	9	slow
sub-09	ses-02	1.74626	10	slow
sub-09	ses-02	8.86138	11	slow
sub-09	ses-02	1.65467	12	slow
sub-09	ses-02	3.31363	13	slow
sub-09	ses-02	-2.29451	14	slow
sub-09	ses-02	-4.87874	15	slow
sub-09	ses-02	3.28126	16	slow
sub-09	ses-02	13.4633	17	slow
sub-09	ses-02	28.2565	18	slow
sub-09	ses-02	18.191	19	slow
sub-09	ses-02	10.7561	20	slow
sub-09	ses-02	27.0497	21	slow
sub-09	ses-02	12.9568	22	slow
sub-09	ses-02	10.6237	23	slow
sub-09	ses-02	19.1015	24	slow
sub-09	ses-02	13.7847	25	slow
sub-09	ses-02	8.3807	26	slow
sub-09	ses-02	20.4235	27	slow
sub-09	ses-02	11.0229	28	slow
sub-09	ses-02	8.85808	29	slow
sub-09	ses-02	17.1306	30	slow
sub-09	ses-02	9.13584	31	slow
sub-09	ses-02	11.4427	32	slow
sub-09	ses-02	6.7467	33	slow
sub-09	ses-02	11.5718	34	slow
sub-09	ses-02	11.5529	35	slow
sub-09	ses-02	-2.80461	36	slow
sub-09	ses-02	6.50442	37	slow
sub-09	ses-02	3.05691	38	slow
sub-09	ses-02	8.55479	39	slow
sub-09	ses-02	2.99975	40	slow
sub-09	ses-02	4.0359	41	slow
sub-09	ses-02	0.650639	42	slow
sub-09	ses-02	17.933	43	slow
sub-09	ses-02	-4.53067	44	slow
sub-09	ses-02	-10.4661	45	slow
sub-09	ses-02	8.75447	46	slow
sub-09	ses-02	3.37697	47	slow
sub-09	ses-02	7.70009	48	slow
sub-09	ses-02	-3.643	49	slow
sub-09	ses-02	6.16255	50	slow
sub-09	ses-02	5.96914	51	slow
sub-09	ses-02	5.0276	52	slow
sub-09	ses-02	-0.00292546	53	slow
sub-09	ses-02	2.3553	54	slow
sub-09	ses-02	4.86966	55	slow
sub-09	ses-02	-25.6205	56	slow
sub-09	ses-02	-22.7993	57	slow
sub-09	ses-02	-21.2381	58	slow
sub-09	ses-02	-35.5972	59	slow
sub-09	ses-02	-23.8561	60	slow
sub-09	ses-02	-24.8501	61	slow
sub-09	ses-02	-24.2307	62	slow
sub-09	ses-02	-15.6935	63	slow
sub-09	ses-02	-19.7071	64	slow
sub-09	ses-02	-15.1288	65	slow
sub-09	ses-02	-10.9094	66	slow
sub-09	ses-02	-11.7269	67	slow
sub-09	ses-02	-13.7768	68	slow
sub-09	ses-02	-5.88238	69	slow
sub-09	ses-02	-13.3987	70	slow
sub-10	ses-01	1.27118	1	fast
sub-10	ses-01	-12.3208	2	fast
sub-10	ses-01	-3.25481	3	fast
sub-10	ses-01	4.46666	4	fast
sub-10	ses-01	-0.617879	5	fast
sub-10	ses-01	3.32108	6	fast
sub-10	ses-01	-3.17789	7	fast
sub-10	ses-01	-8.43525	8	fast
sub-10	ses-01	3.68147	9	fast
sub-10	ses-01	10.3719	10	fast
sub-10	ses-01	-2.9509	11	fast
sub-10	ses-01	-0.30107	12	fast
sub-10	ses-01	2.14988	13	fast
sub-10	ses-01	2.14526	14	fast
sub-10	ses-01	-2.75916	15	fast
sub-10	ses-01	28.7022	16	fast
sub-10	ses-01	31.7668	17	fast
sub-10	ses-01	-3.49273	18	fast
sub-10	ses-01	4.41603	19	fast
sub-10	ses-01	3.82369	20	fast
sub-10	ses-01	11.1328	21	fast
sub-10	ses-01	4.46977	22	fast
sub-10	ses-01	-1.0319	23	fast
sub-10	ses-01	-1.95474	24	fast
sub-10	ses-01	4.64021	25	fast
sub-10	ses-01	8.08153	26	fast
sub-10	ses-01	-0.242013	27	fast
sub-10	ses-01	-5.46186	28	fast
sub-10	ses-01	1.53601	29	fast
sub-10	ses-01	-4.05472	30	fast
sub-10	ses-01	7.5546	31	fast
sub-10	ses-01	2.76549	32	fast
sub-10	ses-01	6.25016	33	fast
sub-10	ses-01	-2.11998	34	fast
sub-10	ses-01	4.83391	35	fast
sub-10	ses-01	-12.1334	36	fast
sub-10	ses-01	1.02244	37	fast
sub-10	ses-01	-11.5285	38	fast
sub-10	ses-01	0.260176	39	fast
sub-10	ses-01	-7.48763	40	fast
sub-10	ses-01	7.43278	41	fast
sub-10	ses-01	1.35196	42	fast
sub-10	ses-01	-8.72485	43	fast
sub-10	ses-01	-1.44715	44	fast
sub-10	ses-01	-4.00167	45	fast
sub-10	ses-01	2.18637	46	fast
sub-10	ses-01	-6.21116	47	fast
sub-10	ses-01	0.649644	48	fast
sub-10	ses-01	-6.42303	49	fast
sub-10	ses-01	-4.32833	50	fast
sub-10	ses-01	-6.25248	51	fast
sub-10	ses-01	-7.84578	52	fast
sub-10	ses-01	-5.94645	53	fast
sub-10	ses-01	-0.65906	54	fast
sub-10	ses-01	-5.62569	55	fast
sub-10	ses-01	-22.6372	56	fast
sub-10	ses-01	-16.3587	57	fast
sub-10	ses-01	-16.0979	58	fast
sub-10	ses-01	-15.6097	59	fast
sub-10	ses-01	-13.512	60	fast
sub-10	ses-01	-12.7568	61	fast
sub-10	ses-01	-6.4603	62	fast
sub-10	ses-01	5.11545	63	fast
sub-10	ses-01	-12.7211	64	fast
sub-10	ses-01	0.966709	65	fast
sub-10	ses-01	-5.696	66	fast
sub-10	ses-01	-3.13872	67	fast
sub-10	ses-01	-2.09922	68	fast
sub-10	ses-01	-5.59235	69	fast
sub-10	ses-01	0.492687	70	fast
sub-10	ses-02	5.92778	1	fast
sub-10	ses-02	-19.3935	2	fast
sub-10	ses-02	-6.81743	3	fast
sub-10	ses-02	2.94009	4	fast
sub-10	ses-02	37.802	5	fast
sub-10	ses-02	-38.0457	6	fast
sub-10	ses-02	-31.1416	7	fast
sub-10	ses-02	-9.59052	8	fast
sub-10	ses-02	3.17506	9	fast
sub-10	ses-02	-45.6315	10	fast
sub-10	ses-02	-9.09294	11	fast
sub-10	ses-02	0.946244	12	fast
sub-10	ses-02	-11.1368	13	fast
sub-10	ses-02	-4.12644	14	fast
sub-10	ses-02	-11.0302	15	fast
sub-10	ses-02	43.5164	16	fast
sub-10	ses-02	10.255	17	fast
sub-10	ses-02	-4.37528	18	fast
sub-10	ses-02	-19.3992	19	fast
sub-10	ses-02	7.32493	20	fast
sub-10	ses-02	-8.69726	21	fast
sub-10	ses-02	-3.17742	22	fast
sub-10	ses-02	7.00755	23	fast
sub-10	ses-02	-6.03487	24	fast
sub-10	ses-02	-21.5889	25	fast
sub-10	ses-02	3.88884	26	fast
sub-10	ses-02	-13.8853	27	fast
sub-10	ses-02	-3.72596	28	fast
sub-10	ses-02	-11.0756	29	fast
sub-10	ses-02	-5.53628	30	fast
sub-10	ses-02	20.6638	31	fast
sub-10	ses-02	-7.88721	32	fast
sub-10	ses-02	1.4396	33	fast
sub-10	ses-02	6.67964	34	fast
sub-10	ses-02	1.78831	35	fast
sub-10	ses-02	-5.80582	36	fast
sub-10	ses-02	-2.17209	37	fast
sub-10	ses-02	-23.5689	38	fast
sub-10	ses-02	-31.4194	39	fast
sub-10	ses-02	-9.47748	40	fast
sub-10	ses-02	-6.22568	41	fast
sub-10	ses-02	3.44548	42	fast
sub-10	ses-02	-1.85794	43	fast
sub-10	ses-02	-1.6361	44	fast
sub-10	ses-02	-9.35681	45	fast
sub-10	ses-02	-16.6167	46	fast
sub-10	ses-02	7.20777	47	fast
sub-10	ses-02	-6.1028	48	fast
sub-10	ses-02	-0.32903	49	fast
sub-10	ses-02	-26.4408	50	fast
sub-10	ses-02	-18.2915	51	fast
sub-10	ses-02	15.9166	52	fast
sub-10	ses-02	-11.2684	53	fast
sub-10	ses-02	-7.662	54	fast
sub-10	ses-02	-6.21093	55	fast
sub-10	ses-02	-19.2033	56	fast
sub-10	ses-02	-21.9629	57	fast
sub-10	ses-02	-39.4543	58	fast
sub-10	ses-02	2.68568	59	fast
sub-10	ses-02	-8.04302	60	fast
sub-10	ses-02	-15.0186	61	fast
sub-10	ses-02	-24.3866	62	fast
sub-10	ses-02	-6.65517	63	fast
sub-10	ses-02	-16.7887	64	fast
sub-10	ses-02	-7.86881	65	fast
sub-10	ses-02	-14.6169	66	fast
sub-10	ses-02	-1.50309	67	fast
sub-10	ses-02	0.00832987	68	fast
sub-10	ses-02	2.82858	69	fast
sub-10	ses-02	-18.0429	70	fast
sub-11	ses-01	-3.09443	1	fast
sub-11	ses-01	0.568013	2	fast
sub-11	ses-01	-2.86167	3	fast
sub-11	ses-01	3.35071	4	fast
sub-11	ses-01	1.64852	5	fast
sub-11	ses-01	-0.491335	6	fast
sub-11	ses-01	-2.50855	7	fast
sub-11	ses-01	5.78684	8	fast
sub-11	ses-01	-0.316669	9	fast
sub-11	ses-01	-2.182	10	fast
sub-11	ses-01	4.68461	11	fast
sub-11	ses-01	2.68926	12	fast
sub-11	ses-01	-1.22044	13	fast
sub-11	ses-01	3.9794	14	fast
sub-11	ses-01	-4.48926	15	fast
sub-11	ses-01	52.4598	16	fast
sub-11	ses-01	0.139799	17	fast
sub-11	ses-01	0.930182	18	fast
sub-11	ses-01	-1.28861	19	fast
sub-11	ses-01	11.8344	20	fast
sub-11	ses-01	10.4751	21	fast
sub-11	ses-01	-3.10193	22	fast
sub-11	ses-01	17.4817	23	fast
sub-11	ses-01	14.3678	24	fast
sub-11	ses-01	5.42763	25	fast
sub-11	ses-01	-2.65722	26	fast
sub-11	ses-01	1.38169	27	fast
sub-11	ses-01	-6.36916	28	fast
sub-11	ses-01	-2.78758	29	fast
sub-11	ses-01	-16.9826	30	fast
sub-11	ses-01	-10.8899	31	fast
sub-11	ses-01	-6.44638	32	fast
sub-11	ses-01	-3.72085	33	fast
sub-11	ses-01	-4.51957	34	fast
sub-11	ses-01	-4.3932	35	fast
sub-11	ses-01	-6.95073	36	fast
sub-11	ses-01	0.721777	37	fast
sub-11	ses-01	-1.82918	38	fast
sub-11	ses-01	3.42517	39	fast
sub-11	ses-01	-5.78406	40	fast
sub-11	ses-01	-0.862773	41	fast
sub-11	ses-01	10.5872	42	fast
sub-11	ses-01	14.7038	43	fast
sub-11	ses-01	1.73243	44	fast
sub-11	ses-01	-0.0642137	45	fast
sub-11	ses-01	3.77026	46	fast
sub-11	ses-01	-2.65011	47	fast
sub-11	ses-01	-17.9483	48	fast
sub-11	ses-01	1.24166	49	fast
sub-11	ses-01	15.1001	50	fast
sub-11	ses-01	2.13366	51	fast
sub-11	ses-01	5.58074	52	fast
sub-11	ses-01	3.22909	53	fast
sub-11	ses-01	7.36696	54	fast
sub-11	ses-01	5.76694	55	fast
sub-11	ses-01	-7.08542	56	fast
sub-11	ses-01	-9.98205	57	fast
sub-11	ses-01	-8.15525	58	fast
sub-11	ses-01	-7.07984	59	fast
sub-11	ses-01	-2.01759	60	fast
sub-11	ses-01	-4.1363	61	fast
sub-11	ses-01	-8.58602	62	fast
sub-11	ses-01	-4.71766	63	fast
sub-11	ses-01	-16.9497	64	fast
sub-11	ses-01	-10.3877	65	fast
sub-11	ses-01	1.39327	66	fast
sub-11	ses-01	-12.2468	67	fast
sub-11	ses-01	-1.83453	68	fast
sub-11	ses-01	-4.71168	69	fast
sub-11	ses-01	-11.0305	70	fast
sub-11	ses-02	-0.0784433	1	fast
sub-11	ses-02	-15.6565	2	fast
sub-11	ses-02	-11.4957	3	fast
sub-11	ses-02	-3.71476	4	fast
sub-11	ses-02	0.601595	5	fast
sub-11	ses-02	-2.86326	6	fast
sub-11	ses-02	-2.77505	7	fast
sub-11	ses-02	-6.87783	8	fast
sub-11	ses-02	-2.68446	9	fast
sub-11	ses-02	-3.61904	10	fast
sub-11	ses-02	-0.28608	11	fast
sub-11	ses-02	9.22846	12	fast
sub-11	ses-02	-5.77576	13	fast
sub-11	ses-02	-11.6347	14	fast
sub-11	ses-02	0.434247	15	fast
sub-11	ses-02	-4.06872	16	fast
sub-11	ses-02	0.724184	17	fast
sub-11	ses-02	5.29899	18	fast
sub-11	ses-02	-14.1035	19	fast
sub-11	ses-02	7.74082	20	fast
sub-11	ses-02	3.04453	21	fast
sub-11	ses-02	-2.72322	22	fast
sub-11	ses-02	-2.41695	23	fast
sub-11	ses-02	9.49632	24	fast
sub-11	ses-02	1.50038	25	fast
sub-11	ses-02	-3.39741	26	fast
sub-11	ses-02	0.0877506	27	fast
sub-11	ses-02	-2.58039	28	fast
sub-11	ses-02	0.90158	29	fast
sub-11	ses-02	11.2343	30	fast
sub-11	ses-02	11.0751	31	fast
sub-11	ses-02	-3.53737	32	fast
sub-11	ses-02	14.2881	33	fast
sub-11	ses-02	5.47922	34	fast
sub-11	ses-02	5.16464	35	fast
sub-11	ses-02	15.5631	36	fast
sub-11	ses-02	3.42303	37	fast
sub-11	ses-02	11.6013	38	fast
sub-11	ses-02	-1.08884	39	fast
sub-11	ses-02	7.10505	40	fast
sub-11	ses-02	-10.7328	41	fast
sub-11	ses-02	-9.15362	42	fast
sub-11	ses-02	-10.8224	43	fast
sub-11	ses-02	-7.54402	44	fast
sub-11	ses-02	-11.0275	45	fast
sub-11	ses-02	-5.3505	46	fast
sub-11	ses-02	-7.81839	47	fast
sub-11	ses-02	-16.1066	48	fast
sub-11	ses-02	-2.0681	49	fast
sub-11	ses-02	-4.89022	50	fast
sub-11	ses-02	-1.70489	51	fast
sub-11	ses-02	-16.0605	52	fast
sub-11	ses-02	-1.71646	53	fast
sub-11	ses-02	-0.348397	54	fast
sub-11	ses-02	11.3107	55	fast
sub-11	ses-02	-4.55465	56	fast
sub-11	ses-02	-11.1768	57	fast
sub-11	ses-02	-11.7222	58	fast
sub-11	ses-02	-11.0116	59	fast
sub-11	ses-02	-4.56072	60	fast
sub-11	ses-02	-10.6842	61	fast
sub-11	ses-02	-3.95785	62	fast
sub-11	ses-02	-1.18421	63	fast
sub-11	ses-02	-7.98515	64	fast
sub-11	ses-02	8.89091	65	fast
sub-11	ses-02	-7.69954	66	fast
sub-11	ses-02	-7.49029	67	fast
sub-11	ses-02	-3.69464	68	fast
sub-11	ses-02	-4.71573	69	fast
sub-11	ses-02	-5.65845	70	fast
sub-12	ses-01	-8.7813	1	slow
sub-12	ses-01	-0.906243	2	slow
sub-12	ses-01	-7.33601	3	slow
sub-12	ses-01	-1.39501	4	slow
sub-12	ses-01	-10.6794	5	slow
sub-12	ses-01	-13.1151	6	slow
sub-12	ses-01	5.61235	7	slow
sub-12	ses-01	8.10548	8	slow
sub-12	ses-01	3.06665	9	slow
sub-12	ses-01	2.9681	10	slow
sub-12	ses-01	0.00308675	11	slow
sub-12	ses-01	-13.2397	12	slow
sub-12	ses-01	7.87288	13	slow
sub-12	ses-01	-1.1354	14	slow
sub-12	ses-01	5.77628	15	slow
sub-12	ses-01	34.574	16	slow
sub-12	ses-01	41.8774	17	slow
sub-12	ses-01	36.2287	18	slow
sub-12	ses-01	30.7762	19	slow
sub-12	ses-01	29.4269	20	slow
sub-12	ses-01	31.0878	21	slow
sub-12	ses-01	29.6669	22	slow
sub-12	ses-01	34.0168	23	slow
sub-12	ses-01	27.2718	24	slow
sub-12	ses-01	16.6635	25	slow
sub-12	ses-01	19.8593	26	slow
sub-12	ses-01	29.7456	27	slow
sub-12	ses-01	28.6087	28	slow
sub-12	ses-01	21.6021	29	slow
sub-12	ses-01	26.197	30	slow
sub-12	ses-01	18.457	31	slow
sub-12	ses-01	45.3279	32	slow
sub-12	ses-01	11.0381	33	slow
sub-12	ses-01	32.6283	34	slow
sub-12	ses-01	21.2536	35	slow
sub-12	ses-01	29.8909	36	slow
sub-12	ses-01	23.7925	37	slow
sub-12	ses-01	27.9893	38	slow
sub-12	ses-01	36.669	39	slow
sub-12	ses-01	17.0292	40	slow
sub-12	ses-01	20.738	41	slow
sub-12	ses-01	11.5596	42	slow
sub-12	ses-01	13.5914	43	slow
sub-12	ses-01	-33.7569	44	slow
sub-12	ses-01	28.3855	45	slow
sub-12	ses-01		46	slow
sub-12	ses-01		47	slow
sub-12	ses-01	10.5835	48	slow
sub-12	ses-01	7.74688	49	slow
sub-12	ses-01	6.51215	50	slow
sub-12	ses-01	23.1071	51	slow
sub-12	ses-01	2.80387	52	slow
sub-12	ses-01	22.8153	53	slow
sub-12	ses-01	24.2954	54	slow
sub-12	ses-01	15.9698	55	slow
sub-12	ses-01	-23.7432	56	slow
sub-12	ses-01	-21.2558	57	slow
sub-12	ses-01	-24.4311	58	slow
sub-12	ses-01	-3.61317	59	slow
sub-12	ses-01	-5.67764	60	slow
sub-12	ses-01	-1.86288	61	slow
sub-12	ses-01	-11.7069	62	slow
sub-12	ses-01	-14.282	63	slow
sub-12	ses-01	-6.23646	64	slow
sub-12	ses-01	-8.99039	65	slow
sub-12	ses-01	-4.55295	66	slow
sub-12	ses-01	-3.44191	67	slow
sub-12	ses-01	-5.10496	68	slow
sub-12	ses-01	0.613198	69	slow
sub-12	ses-01	-6.36624	70	slow
sub-12	ses-02	5.47592	1	slow
sub-12	ses-02	0.0605273	2	slow
sub-12	ses-02	1.07486	3	slow
sub-12	ses-02	-3.82963	4	slow
sub-12	ses-02	2.10287	5	slow
sub-12	ses-02	-6.32846	6	slow
sub-12	ses-02	2.70318	7	slow
sub-12	ses-02	-2.4464	8	slow
sub-12	ses-02	-2.88519	9	slow
sub-12	ses-02	-3.4948	10	slow
sub-12	ses-02	0.0353346	11	slow
sub-12	ses-02	-0.537005	12	slow
sub-12	ses-02	0.861413	13	slow
sub-12	ses-02	-8.0266	14	slow
sub-12	ses-02	0.169973	15	slow
sub-12	ses-02	46.2819	16	slow
sub-12	ses-02	40.883	17	slow
sub-12	ses-02	40.501	18	slow
sub-12	ses-02	35.4254	19	slow
sub-12	ses-02	34.9679	20	slow
sub-12	ses-02	26.0163	21	slow
sub-12	ses-02	30.2574	22	slow
sub-12	ses-02	33.4548	23	slow
sub-12	ses-02	30.4304	24	slow
sub-12	ses-02	40.854	25	slow
sub-12	ses-02	34.5027	26	slow
sub-12	ses-02	20.5668	27	slow
sub-12	ses-02	22.1009	28	slow
sub-12	ses-02	32.4915	29	slow
sub-12	ses-02	25.2763	30	slow
sub-12	ses-02	26.1333	31	slow
sub-12	ses-02	21.5927	32	slow
sub-12	ses-02	22.9968	33	slow
sub-12	ses-02	20.5305	34	slow
sub-12	ses-02	17.7064	35	slow
sub-12	ses-02	8.72968	36	slow
sub-12	ses-02	20.7805	37	slow
sub-12	ses-02	16.1744	38	slow
sub-12	ses-02	22.265	39	slow
sub-12	ses-02	12.181	40	slow
sub-12	ses-02	3.30123	41	slow
sub-12	ses-02	15.0903	42	slow
sub-12	ses-02	14.9682	43	slow
sub-12	ses-02	10.8119	44	slow
sub-12	ses-02	11.3619	45	slow
sub-12	ses-02	8.00108	46	slow
sub-12	ses-02	7.65686	47	slow
sub-12	ses-02	13.1661	48	slow
sub-12	ses-02	2.26806	49	slow
sub-12	ses-02	10.5124	50	slow
sub-12	ses-02	2.57594	51	slow
sub-12	ses-02	14.2254	52	slow
sub-12	ses-02	14.7533	53	slow
sub-12	ses-02	10.8486	54	slow
sub-12	ses-02	10.7601	55	slow
sub-12	ses-02	-30.0581	56	slow
sub-12	ses-02	-28.1005	57	slow
sub-12	ses-02	-31.4902	58	slow
sub-12	ses-02	-20.349	59	slow
sub-12	ses-02	-20.7079	60	slow
sub-12	ses-02	-20.7636	61	slow
sub-12	ses-02	-6.98903	62	slow
sub-12	ses-02	-19.299	63	slow
sub-12	ses-02	-23.0529	64	slow
sub-12	ses-02	-19.7291	65	slow
sub-12	ses-02	-21.6571	66	slow
sub-12	ses-02	-6.62974	67	slow
sub-12	ses-02	-6.36382	68	slow
sub-12	ses-02	-6.31165	69	slow
sub-12	ses-02	-9.44514	70	slow
sub-13	ses-01	-4.8693	1	slow
sub-13	ses-01	-0.836395	2	slow
sub-13	ses-01	-2.94687	3	slow
sub-13	ses-01	0.0792664	4	slow
sub-13	ses-01	2.11022	5	slow
sub-13	ses-01	1.5778	6	slow
sub-13	ses-01	2.25952	7	slow
sub-13	ses-01	-5.58465	8	slow
sub-13	ses-01	0.503688	9	slow
sub-13	ses-01	7.47548	10	slow
sub-13	ses-01	3.66868	11	slow
sub-13	ses-01	1.1479	12	slow
sub-13	ses-01	-4.14844	13	slow
sub-13	ses-01	6.3891	14	slow
sub-13	ses-01	5.51118	15	slow
sub-13	ses-01	57.4845	16	slow
sub-13	ses-01	5.23731	17	slow
sub-13	ses-01	8.66902	18	slow
sub-13	ses-01	21.3531	19	slow
sub-13	ses-01	11.5124	20	slow
sub-13	ses-01	6.58116	21	slow
sub-13	ses-01	4.74702	22	slow
sub-13	ses-01	20.0144	23	slow
sub-13	ses-01	7.23905	24	slow
sub-13	ses-01	-6.07106	25	slow
sub-13	ses-01	11.1792	26	slow
sub-13	ses-01	17.4403	27	slow
sub-13	ses-01	14.1928	28	slow
sub-13	ses-01	11.597	29	slow
sub-13	ses-01	-6.47154	30	slow
sub-13	ses-01	5.36719	31	slow
sub-13	ses-01	8.94112	32	slow
sub-13	ses-01	-0.385524	33	slow
sub-13	ses-01	-0.56493	34	slow
sub-13	ses-01	6.2646	35	slow
sub-13	ses-01	3.62742	36	slow
sub-13	ses-01	9.17826	37	slow
sub-13	ses-01	22.7347	38	slow
sub-13	ses-01	20.7635	39	slow
sub-13	ses-01	13.0724	40	slow
sub-13	ses-01	0.13466	41	slow
sub-13	ses-01	4.42533	42	slow
sub-13	ses-01	8.36346	43	slow
sub-13	ses-01	20.0597	44	slow
sub-13	ses-01	-1.92252	45	slow
sub-13	ses-01	11.6218	46	slow
sub-13	ses-01	8.61973	47	slow
sub-13	ses-01	6.28006	48	slow
sub-13	ses-01	1.29719	49	slow
sub-13	ses-01	-4.90807	50	slow
sub-13	ses-01	-2.44676	51	slow
sub-13	ses-01	12.7441	52	slow
sub-13	ses-01	-12.9903	53	slow
sub-13	ses-01	6.43103	54	slow
sub-13	ses-01	7.24621	55	slow
sub-13	ses-01	-28.4579	56	slow
sub-13	ses-01	-40.5128	57	slow
sub-13	ses-01	-22.8939	58	slow
sub-13	ses-01	-31.7002	59	slow
sub-13	ses-01	-22.5245	60	slow
sub-13	ses-01	-33.3241	61	slow
sub-13	ses-01	-15.986	62	slow
sub-13	ses-01	-11.2641	63	slow
sub-13	ses-01	-11.2698	64	slow
sub-13	ses-01	-18.4665	65	slow
sub-13	ses-01	-11.738	66	slow
sub-13	ses-01	-13.4135	67	slow
sub-13	ses-01	-9.03438	68	slow
sub-13	ses-01	-0.0849619	69	slow
sub-13	ses-01	-16.6159	70	slow
sub-13	ses-02	-3.15039	1	slow
sub-13	ses-02	-2.64637	2	slow
sub-13	ses-02	3.54846	3	slow
sub-13	ses-02	-2.90348	4	slow
sub-13	ses-02	1.86173	5	slow
sub-13	ses-02	-10.5981	6	slow
sub-13	ses-02	7.93726	7	slow
sub-13	ses-02	-0.0243143	8	slow
sub-13	ses-02	2.95483	9	slow
sub-13	ses-02	-3.58294	10	slow
sub-13	ses-02	-1.15284	11	slow
sub-13	ses-02	4.05778	12	slow
sub-13	ses-02	0.00625362	13	slow
sub-13	ses-02	-0.918429	14	slow
sub-13	ses-02	-0.587548	15	slow
sub-13	ses-02	23.986	16	slow
sub-13	ses-02	14.8727	17	slow
sub-13	ses-02	33.4626	18	slow
sub-13	ses-02	22.9426	19	slow
sub-13	ses-02	11.3706	20	slow
sub-13	ses-02	8.49249	21	slow
sub-13	ses-02	11.6435	22	slow
sub-13	ses-02	-1.81947	23	slow
sub-13	ses-02	-4.1678	24	slow
sub-13	ses-02	13.6813	25	slow
sub-13	ses-02	16.9192	26	slow
sub-13	ses-02	6.48631	27	slow
sub-13	ses-02	10.0282	28	slow
sub-13	ses-02	4.7508	29	slow
sub-13	ses-02	3.94734	30	slow
sub-13	ses-02	-5.71521	31	slow
sub-13	ses-02	-1.33106	32	slow
sub-13	ses-02	3.90162	33	slow
sub-13	ses-02	15.7371	34	slow
sub-13	ses-02	7.9003	35	slow
sub-13	ses-02	13.743	36	slow
sub-13	ses-02	-0.342112	37	slow
sub-13	ses-02	-3.46042	38	slow
sub-13	ses-02	-1.59275	39	slow
sub-13	ses-02	3.87908	40	slow
sub-13	ses-02	10.8006	41	slow
sub-13	ses-02	11.1408	42	slow
sub-13	ses-02	-3.21113	43	slow
sub-13	ses-02	-2.40326	44	slow
sub-13	ses-02	2.95724	45	slow
sub-13	ses-02	-3.48633	46	slow
sub-13	ses-02	-7.6577	47	slow
sub-13	ses-02	-8.53662	48	slow
sub-13	ses-02	0.0514838	49	slow
sub-13	ses-02	13.2211	50	slow
sub-13	ses-02	6.76394	51	slow
sub-13	ses-02	10.9611	52	slow
sub-13	ses-02	0.658196	53	slow
sub-13	ses-02	8.11442	54	slow
sub-13	ses-02	2.82888	55	slow
sub-13	ses-02	-33.0479	56	slow
sub-13	ses-02	-34.2011	57	slow
sub-13	ses-02	-26.0085	58	slow
sub-13	ses-02	-14.9876	59	slow
sub-13	ses-02	-10.1986	60	slow
sub-13	ses-02	-15.3922	61	slow
sub-13	ses-02	-11.5129	62	slow
sub-13	ses-02	-10.9321	63	slow
sub-13	ses-02	-12.5003	64	slow
sub-13	ses-02	-15.9713	65	slow
sub-13	ses-02	-10.3947	66	slow
sub-13	ses-02	-4.09965	67	slow
sub-13	ses-02	-3.4946	68	slow
sub-13	ses-02	-1.79764	69	slow
sub-13	ses-02	-9.18078	70	slow
sub-14	ses-01	-0.700493	1	slow
sub-14	ses-01	-5.37564	2	slow
sub-14	ses-01	-4.51868	3	slow
sub-14	ses-01	-0.320844	4	slow
sub-14	ses-01	-5.8724	5	slow
sub-14	ses-01	2.49259	6	slow
sub-14	ses-01	1.35577	7	slow
sub-14	ses-01	2.87248	8	slow
sub-14	ses-01	-0.433401	9	slow
sub-14	ses-01	-3.92288	10	slow
sub-14	ses-01	-0.87345	11	slow
sub-14	ses-01	-9.81868	12	slow
sub-14	ses-01	-4.62166	13	slow
sub-14	ses-01	-2.48122	14	slow
sub-14	ses-01	-3.63226	15	slow
sub-14	ses-01	47.603	16	slow
sub-14	ses-01	36.5371	17	slow
sub-14	ses-01	40.8053	18	slow
sub-14	ses-01	33.7092	19	slow
sub-14	ses-01	34.4458	20	slow
sub-14	ses-01	32.0618	21	slow
sub-14	ses-01	27.0404	22	slow
sub-14	ses-01	31.301	23	slow
sub-14	ses-01	22.0794	24	slow
sub-14	ses-01	15.3764	25	slow
sub-14	ses-01	17.931	26	slow
sub-14	ses-01	16.1728	27	slow
sub-14	ses-01	13.1241	28	slow
sub-14	ses-01	17.1483	29	slow
sub-14	ses-01	9.21055	30	slow
sub-14	ses-01	4.34662	31	slow
sub-14	ses-01	11.0898	32	slow
sub-14	ses-01	6.18848	33	slow
sub-14	ses-01	7.13378	34	slow
sub-14	ses-01	10.3092	35	slow
sub-14	ses-01	9.26861	36	slow
sub-14	ses-01	10.4848	37	slow
sub-14	ses-01	10.024	38	slow
sub-14	ses-01	7.28559	39	slow
sub-14	ses-01	2.49658	40	slow
sub-14	ses-01	10.507	41	slow
sub-14	ses-01	3.73188	42	slow
sub-14	ses-01	8.1106	43	slow
sub-14	ses-01	13.1301	44	slow
sub-14	ses-01	12.1879	45	slow
sub-14	ses-01	13.4938	46	slow
sub-14	ses-01	9.94703	47	slow
sub-14	ses-01	2.4968	48	slow
sub-14	ses-01	2.17066	49	slow
sub-14	ses-01	5.79508	50	slow
sub-14	ses-01	-1.26253	51	slow
sub-14	ses-01	6.09317	52	slow
sub-14	ses-01	8.27401	53	slow
sub-14	ses-01	-9.46082	54	slow
sub-14	ses-01	9.04379	55	slow
sub-14	ses-01	-17.9164	56	slow
sub-14	ses-01	-23.8744	57	slow
sub-14	ses-01	-16.5132	58	slow
sub-14	ses-01	-13.7471	59	slow
sub-14	ses-01	-21.7275	60	slow
sub-14	ses-01	-17.7481	61	slow
sub-14	ses-01	-5.27515	62	slow
sub-14	ses-01	-17.4969	63	slow
sub-14	ses-01	-20.7254	64	slow
sub-14	ses-01	-17.393	65	slow
sub-14	ses-01	-14.6691	66	slow
sub-14	ses-01	-13.8217	67	slow
sub-14	ses-01	-10.4689	68	slow
sub-14	ses-01	-8.77755	69	slow
sub-14	ses-01	-8.36969	70	slow
sub-14	ses-02	-4.4244	1	slow
sub-14	ses-02	-4.74828	2	slow
sub-14	ses-02	-2.6053	3	slow
sub-14	ses-02	-4.93658	4	slow
sub-14	ses-02	-2.46915	5	slow
sub-14	ses-02	0.206465	6	slow
sub-14	ses-02	-6.83865	7	slow
sub-14	ses-02	-12.3991	8	slow
sub-14	ses-02	-5.788	9	slow
sub-14	ses-02	4.61208	10	slow
sub-14	ses-02	-1.0311	11	slow
sub-14	ses-02	-0.595433	12	slow
sub-14	ses-02	1.60012	13	slow
sub-14	ses-02	-10.3721	14	slow
sub-14	ses-02	-5.27735	15	slow
sub-14	ses-02	39.8409	16	slow
sub-14	ses-02	37.8361	17	slow
sub-14	ses-02	24.2184	18	slow
sub-14	ses-02	25.807	19	slow
sub-14	ses-02	24.8197	20	slow
sub-14	ses-02	3.21308	21	slow
sub-14	ses-02	15.8752	22	slow
sub-14	ses-02	18.5755	23	slow
sub-14	ses-02	16.5813	24	slow
sub-14	ses-02	16.914	25	slow
sub-14	ses-02	2.85006	26	slow
sub-14	ses-02	11.3211	27	slow
sub-14	ses-02	6.05979	28	slow
sub-14	ses-02	2.76588	29	slow
sub-14	ses-02	4.72884	30	slow
sub-14	ses-02	6.85708	31	slow
sub-14	ses-02	5.62765	32	slow
sub-14	ses-02	12.0706	33	slow
sub-14	ses-02	7.28888	34	slow
sub-14	ses-02	10.1954	35	slow
sub-14	ses-02	-4.12735	36	slow
sub-14	ses-02	5.24206	37	slow
sub-14	ses-02	0.89497	38	slow
sub-14	ses-02	5.2009	39	slow
sub-14	ses-02	6.4139	40	slow
sub-14	ses-02	9.22955	41	slow
sub-14	ses-02	-0.657052	42	slow
sub-14	ses-02	-6.07142	43	slow
sub-14	ses-02	7.66116	44	slow
sub-14	ses-02	-2.23897	45	slow
sub-14	ses-02	0.372853	46	slow
sub-14	ses-02	-0.886106	47	slow
sub-14	ses-02	1.19099	48	slow
sub-14	ses-02	1.035	49	slow
sub-14	ses-02	2.34775	50	slow
sub-14	ses-02	-0.740493	51	slow
sub-14	ses-02	3.03779	52	slow
sub-14	ses-02	-2.24552	53	slow
sub-14	ses-02	1.11638	54	slow
sub-14	ses-02	-1.6297	55	slow
sub-14	ses-02	-31.491	56	slow
sub-14	ses-02	-33.4675	57	slow
sub-14	ses-02	-30.2129	58	slow
sub-14	ses-02	-14.4003	59	slow
sub-14	ses-02	-17.6541	60	slow
sub-14	ses-02	-15.2817	61	slow
sub-14	ses-02	-5.96202	62	slow
sub-14	ses-02	-5.55687	63	slow
sub-14	ses-02	-2.19727	64	slow
sub-14	ses-02	2.5976	65	slow
sub-14	ses-02	-0.686889	66	slow
sub-14	ses-02	4.69854	67	slow
sub-14	ses-02	4.37172	68	slow
sub-14	ses-02	-3.72116	69	slow
sub-14	ses-02	-2.35501	70	slow
sub-15	ses-01	-0.289362	1	fast
sub-15	ses-01	0.722886	2	fast
sub-15	ses-01	-6.60742	3	fast
sub-15	ses-01	0.227822	4	fast
sub-15	ses-01	-4.3183	5	fast
sub-15	ses-01	1.42247	6	fast
sub-15	ses-01	1.33315	7	fast
sub-15	ses-01	2.27338	8	fast
sub-15	ses-01	-2.07889	9	fast
sub-15	ses-01	-9.77142	10	fast
sub-15	ses-01	5.95694	11	fast
sub-15	ses-01	-3.08755	12	fast
sub-15	ses-01	-0.95045	13	fast
sub-15	ses-01	-5.2348	14	fast
sub-15	ses-01	-3.15917	15	fast
sub-15	ses-01	28.9043	16	fast
sub-15	ses-01	18.0383	17	fast
sub-15	ses-01	-9.61273	18	fast
sub-15	ses-01	-10.7052	19	fast
sub-15	ses-01	-2.56234	20	fast
sub-15	ses-01	-13.3988	21	fast
sub-15	ses-01	-4.9845	22	fast
sub-15	ses-01	-9.36959	23	fast
sub-15	ses-01	-11.1353	24	fast
sub-15	ses-01	-6.43946	25	fast
sub-15	ses-01	-7.82002	26	fast
sub-15	ses-01	-9.30878	27	fast
sub-15	ses-01	-12.2647	28	fast
sub-15	ses-01	-9.55999	29	fast
sub-15	ses-01	-9.55808	30	fast
sub-15	ses-01	-4.99938	31	fast
sub-15	ses-01	-12.2328	32	fast
sub-15	ses-01	-9.86193	33	fast
sub-15	ses-01	-7.56311	34	fast
sub-15	ses-01	3.23719	35	fast
sub-15	ses-01	-15.4074	36	fast
sub-15	ses-01	-1.96173	37	fast
sub-15	ses-01	-4.3031	38	fast
sub-15	ses-01	-4.36745	39	fast
sub-15	ses-01	-16.4361	40	fast
sub-15	ses-01	-3.41588	41	fast
sub-15	ses-01	-3.37173	42	fast
sub-15	ses-01	-10.292	43	fast
sub-15	ses-01	-4.29009	44	fast
sub-15	ses-01	-5.66474	45	fast
sub-15	ses-01	-2.59743	46	fast
sub-15	ses-01	-9.65626	47	fast
sub-15	ses-01	-7.1587	48	fast
sub-15	ses-01	-15.5147	49	fast
sub-15	ses-01	-4.91614	50	fast
sub-15	ses-01	-1.97622	51	fast
sub-15	ses-01	1.05346	52	fast
sub-15	ses-01	-5.01689	53	fast
sub-15	ses-01	-4.54051	54	fast
sub-15	ses-01	-1.78761	55	fast
sub-15	ses-01	-10.7707	56	fast
sub-15	ses-01	-14.5229	57	fast
sub-15	ses-01	-5.31224	58	fast
sub-15	ses-01	-4.70988	59	fast
sub-15	ses-01	-8.27093	60	fast
sub-15	ses-01	-9.8928	61	fast
sub-15	ses-01	8.59086	62	fast
sub-15	ses-01	-5.7558	63	fast
sub-15	ses-01	-9.91834	64	fast
sub-15	ses-01	-9.96751	65	fast
sub-15	ses-01	-5.65709	66	fast
sub-15	ses-01	-2.52024	67	fast
sub-15	ses-01	-0.418419	68	fast
sub-15	ses-01	1.84023	69	fast
sub-15	ses-01	-1.83719	70	fast
sub-15	ses-02	-6.30098	1	fast
sub-15	ses-02	-2.44996	2	fast
sub-15	ses-02	-1.85961	3	fast
sub-15	ses-02	2.94488	4	fast
sub-15	ses-02	0.793532	5	fast
sub-15	ses-02	-1.00022	6	fast
sub-15	ses-02	-7.22155	7	fast
sub-15	ses-02	-0.932167	8	fast
sub-15	ses-02	-0.35059	9	fast
sub-15	ses-02	-3.89007	10	fast
sub-15	ses-02	-2.45772	11	fast
sub-15	ses-02	-5.67866	12	fast
sub-15	ses-02	0.32467	13	fast
sub-15	ses-02	-3.63883	14	fast
sub-15	ses-02	-0.987387	15	fast
sub-15	ses-02	-6.12536	16	fast
sub-15	ses-02	2.11598	17	fast
sub-15	ses-02	-4.65135	18	fast
sub-15	ses-02	-7.11325	19	fast
sub-15	ses-02	-1.17904	20	fast
sub-15	ses-02	3.60149	21	fast
sub-15	ses-02	-1.41296	22	fast
sub-15	ses-02	2.11345	23	fast
sub-15	ses-02	-4.54717	24	fast
sub-15	ses-02	-9.711	25	fast
sub-15	ses-02	5.6481	26	fast
sub-15	ses-02	-3.72178	27	fast
sub-15	ses-02	-7.48013	28	fast
sub-15	ses-02	0.690703	29	fast
sub-15	ses-02	-2.79025	30	fast
sub-15	ses-02	1.19769	31	fast
sub-15	ses-02	-3.22161	32	fast
sub-15	ses-02	1.21643	33	fast
sub-15	ses-02	-1.57943	34	fast
sub-15	ses-02	-5.22225	35	fast
sub-15	ses-02	-2.18608	36	fast
sub-15	ses-02	-0.196356	37	fast
sub-15	ses-02	4.30779	38	fast
sub-15	ses-02	-3.52978	39	fast
sub-15	ses-02	-3.11203	40	fast
sub-15	ses-02	-2.66591	41	fast
sub-15	ses-02	-1.99053	42	fast
sub-15	ses-02	-4.32841	43	fast
sub-15	ses-02	-4.95196	44	fast
sub-15	ses-02	-2.48498	45	fast
sub-15	ses-02	-1.95904	46	fast
sub-15	ses-02	-5.27836	47	fast
sub-15	ses-02	-2.02892	48	fast
sub-15	ses-02	-9.4613	49	fast
sub-15	ses-02	0.844885	50	fast
sub-15	ses-02	-7.00315	51	fast
sub-15	ses-02	-0.0610845	52	fast
sub-15	ses-02	3.88089	53	fast
sub-15	ses-02	1.22016	54	fast
sub-15	ses-02	-5.80801	55	fast
sub-15	ses-02	0.671161	56	fast
sub-15	ses-02	-3.81957	57	fast
sub-15	ses-02	-0.763751	58	fast
sub-15	ses-02	0.790299	59	fast
sub-15	ses-02	-8.71098	60	fast
sub-15	ses-02	-7.32856	61	fast
sub-15	ses-02	1.11909	62	fast
sub-15	ses-02	-7.15708	63	fast
sub-15	ses-02	-3.52891	64	fast
sub-15	ses-02	0.576181	65	fast
sub-15	ses-02	-4.17391	66	fast
sub-15	ses-02	2.37911	67	fast
sub-15	ses-02	0.11014	68	fast
sub-15	ses-02	6.11066	69	fast
sub-15	ses-02	0.276336	70	fast
sub-16	ses-01	-2.16313	1	slow
sub-16	ses-01	-0.252008	2	slow
sub-16	ses-01	-6.02174	3	slow
sub-16	ses-01	-0.686949	4	slow
sub-16	ses-01	-2.2979	5	slow
sub-16	ses-01	5.63609	6	slow
sub-16	ses-01	-5.10155	7	slow
sub-16	ses-01	-1.50064	8	slow
sub-16	ses-01	-5.5961	9	slow
sub-16	ses-01	7.7061	10	slow
sub-16	ses-01	1.7643	11	slow
sub-16	ses-01	2.46677	12	slow
sub-16	ses-01	-3.29299	13	slow
sub-16	ses-01	5.72481	14	slow
sub-16	ses-01	9.95904	15	slow
sub-16	ses-01	44.2098	16	slow
sub-16	ses-01	34.9981	17	slow
sub-16	ses-01	36.7273	18	slow
sub-16	ses-01	48.7919	19	slow
sub-16	ses-01	29.6132	20	slow
sub-16	ses-01	30.4462	21	slow
sub-16	ses-01	36.3864	22	slow
sub-16	ses-01	30.4464	23	slow
sub-16	ses-01	25.3554	24	slow
sub-16	ses-01	22.073	25	slow
sub-16	ses-01	22.6978	26	slow
sub-16	ses-01	23.2446	27	slow
sub-16	ses-01	23.217	28	slow
sub-16	ses-01	28.6084	29	slow
sub-16	ses-01	19.3798	30	slow
sub-16	ses-01	19.1946	31	slow
sub-16	ses-01	28.1497	32	slow
sub-16	ses-01	14.8824	33	slow
sub-16	ses-01	12.3335	34	slow
sub-16	ses-01	18.082	35	slow
sub-16	ses-01	17.0537	36	slow
sub-16	ses-01	11.7812	37	slow
sub-16	ses-01	10.5841	38	slow
sub-16	ses-01	14.0306	39	slow
sub-16	ses-01	20.5597	40	slow
sub-16	ses-01	10.4003	41	slow
sub-16	ses-01	8.04046	42	slow
sub-16	ses-01	11.2925	43	slow
sub-16	ses-01	15.7609	44	slow
sub-16	ses-01	10.0757	45	slow
sub-16	ses-01	9.33386	46	slow
sub-16	ses-01	23.8499	47	slow
sub-16	ses-01	7.19126	48	slow
sub-16	ses-01	13.1407	49	slow
sub-16	ses-01	1.34784	50	slow
sub-16	ses-01	12.8868	51	slow
sub-16	ses-01	5.74109	52	slow
sub-16	ses-01	13.4362	53	slow
sub-16	ses-01	7.16764	54	slow
sub-16	ses-01	-4.70655	55	slow
sub-16	ses-01	-31.1812	56	slow
sub-16	ses-01	-27.6744	57	slow
sub-16	ses-01	-28.2074	58	slow
sub-16	ses-01	-22.25	59	slow
sub-16	ses-01	-14.1675	60	slow
sub-16	ses-01	-18.9724	61	slow
sub-16	ses-01	-15.2863	62	slow
sub-16	ses-01	-12.125	63	slow
sub-16	ses-01	-5.42815	64	slow
sub-16	ses-01	-11.0139	65	slow
sub-16	ses-01	-4.17586	66	slow
sub-16	ses-01	-13.7378	67	slow
sub-16	ses-01	-8.32949	68	slow
sub-16	ses-01	-10.8011	69	slow
sub-16	ses-01	-8.13288	70	slow
sub-16	ses-02	-5.76199	1	slow
sub-16	ses-02	-7.0102	2	slow
sub-16	ses-02	3.05339	3	slow
sub-16	ses-02	-4.91945	4	slow
sub-16	ses-02	-5.65831	5	slow
sub-16	ses-02	1.58371	6	slow
sub-16	ses-02	7.80942	7	slow
sub-16	ses-02	-6.3892	8	slow
sub-16	ses-02	2.79196	9	slow
sub-16	ses-02	4.84727	10	slow
sub-16	ses-02	4.65245	11	slow
sub-16	ses-02	-1.46565	12	slow
sub-16	ses-02	-3.87995	13	slow
sub-16	ses-02	0.00809606	14	slow
sub-16	ses-02	-1.56696	15	slow
sub-16	ses-02	19.2001	16	slow
sub-16	ses-02	2.87514	17	slow
sub-16	ses-02	12.559	18	slow
sub-16	ses-02	14.9978	19	slow
sub-16	ses-02	24.5476	20	slow
sub-16	ses-02	3.97195	21	slow
sub-16	ses-02	-0.206406	22	slow
sub-16	ses-02	24.3361	23	slow
sub-16	ses-02	11.2476	24	slow
sub-16	ses-02	9.64498	25	slow
sub-16	ses-02	12.1806	26	slow
sub-16	ses-02	30.311	27	slow
sub-16	ses-02	5.87224	28	slow
sub-16	ses-02	8.8028	29	slow
sub-16	ses-02	12.5349	30	slow
sub-16	ses-02	18.8687	31	slow
sub-16	ses-02	12.6676	32	slow
sub-16	ses-02	13.758	33	slow
sub-16	ses-02	3.80204	34	slow
sub-16	ses-02	10.6548	35	slow
sub-16	ses-02	4.74084	36	slow
sub-16	ses-02	17.4714	37	slow
sub-16	ses-02	15.8304	38	slow
sub-16	ses-02	9.22849	39	slow
sub-16	ses-02	13.6683	40	slow
sub-16	ses-02	12.1132	41	slow
sub-16	ses-02	19.9928	42	slow
sub-16	ses-02	5.48956	43	slow
sub-16	ses-02	17.7994	44	slow
sub-16	ses-02	19.3742	45	slow
sub-16	ses-02	14.1857	46	slow
sub-16	ses-02	5.2961	47	slow
sub-16	ses-02	10.0477	48	slow
sub-16	ses-02	10.5825	49	slow
sub-16	ses-02	0.770268	50	slow
sub-16	ses-02	12.4049	51	slow
sub-16	ses-02	10.1339	52	slow
sub-16	ses-02	-0.508449	53	slow
sub-16	ses-02	9.78029	54	slow
sub-16	ses-02	2.86423	55	slow
sub-16	ses-02	-24.7376	56	slow
sub-16	ses-02	-13.234	57	slow
sub-16	ses-02	-15.2368	58	slow
sub-16	ses-02	-21.4065	59	slow
sub-16	ses-02	-13.4664	60	slow
sub-16	ses-02	-5.1145	61	slow
sub-16	ses-02	-14.2081	62	slow
sub-16	ses-02	-2.76988	63	slow
sub-16	ses-02	-18.2636	64	slow
sub-16	ses-02	-17.3758	65	slow
sub-16	ses-02	-9.75313	66	slow
sub-16	ses-02	-9.70075	67	slow
sub-16	ses-02	-11.7171	68	slow
sub-16	ses-02	-13.2913	69	slow
sub-16	ses-02	-12.8836	70	slow
sub-18	ses-01	-6.54555	1	slow
sub-18	ses-01	5.02562	2	slow
sub-18	ses-01	-7.4145	3	slow
sub-18	ses-01	24.9942	4	slow
sub-18	ses-01	9.7033	5	slow
sub-18	ses-01	7.10221	6	slow
sub-18	ses-01	5.71872	7	slow
sub-18	ses-01	-9.22475	8	slow
sub-18	ses-01	13.4309	9	slow
sub-18	ses-01	-11.2373	10	slow
sub-18	ses-01	10.1904	11	slow
sub-18	ses-01	-0.816047	12	slow
sub-18	ses-01	-6.36302	13	slow
sub-18	ses-01	13.6546	14	slow
sub-18	ses-01	5.2594	15	slow
sub-18	ses-01	53.9792	16	slow
sub-18	ses-01	17.87	17	slow
sub-18	ses-01	7.83932	18	slow
sub-18	ses-01	19.5108	19	slow
sub-18	ses-01	3.18795	20	slow
sub-18	ses-01	-3.48676	21	slow
sub-18	ses-01	-4.09962	22	slow
sub-18	ses-01	19.9976	23	slow
sub-18	ses-01	16.6382	24	slow
sub-18	ses-01	3.94754	25	slow
sub-18	ses-01	4.6829	26	slow
sub-18	ses-01	16.1191	27	slow
sub-18	ses-01	24.8725	28	slow
sub-18	ses-01	8.12499	29	slow
sub-18	ses-01	14.6131	30	slow
sub-18	ses-01	19.4015	31	slow
sub-18	ses-01	17.2418	32	slow
sub-18	ses-01	14.7793	33	slow
sub-18	ses-01	9.29887	34	slow
sub-18	ses-01	10.4601	35	slow
sub-18	ses-01	13.7899	36	slow
sub-18	ses-01	5.57139	37	slow
sub-18	ses-01	5.34452	38	slow
sub-18	ses-01	8.40806	39	slow
[truncated: 2,481 more rows]

## Sheet: fig8A-rightpanel
sub	saving	learning_score	recall_ratio	learner_group
sub-01	-0.323787	0.195263	0.748253	slow
sub-02	1.03682	-2.83452	0.163546	slow
sub-03	1.29563	0.510037	0.912048	fast
sub-06	0.824432	-0.663528	0.306953	slow
sub-07	5.06449	0.974156	0.956214	fast
sub-08	12.5425	-1.41155	0.568696	slow
sub-09	16.5795	-1.25267	0.804301	slow
sub-10	7.95402	1.26613	1.00849	fast
sub-11	12.6524	1.16742	1.16382	fast
sub-12	-3.35076	-2.21522	0.263183	slow
sub-13	-0.714932	-0.0340161	0.58681	slow
sub-14	11.5712	-0.80591	0.454302	slow
sub-15	4.00252	1.95919	1.01516	fast
sub-16	24.4391	-1.30837	0.819421	slow
sub-18	5.6059	0.121442	1.23293	slow
sub-19	9.8778	0.348235	1.11074	fast
sub-20	7.13463	0.399935	1.0975	fast
sub-21	10.8749	0.926102	1.01258	fast
sub-22	12.4207	0.709388	1.06626	fast
sub-23	9.60661	-1.73969	0.332975	slow
sub-24	38.6343	-1.25895	0.932915	slow
sub-25	8.97085	-0.961466	0.639288	slow
sub-26	22.6743	0.471016	1.07872	fast
sub-27	15.6279	0.322606	0.876178	slow
sub-28	0.644347	-2.16401	0.183686	slow
sub-29	8.90661	1.94368	1.03351	fast
sub-30	22.2827	1.45654	1.17322	fast
sub-31	34.6765	-0.159258	1.32933	slow
sub-34	13.8376	0.763868	0.899281	fast
sub-36	19.2777	0.728464	0.962036	fast
sub-37	4.90863	0.84813	0.994699	fast
sub-39	12.9707	1.69756	0.873507	fast

## Sheet: fig8B
sub	epoch	ses	r	ensemble	method	learner_group	ensemble_name
sub-03	late	ses-01	0.623651	1	pearson	fast	DMN-centric
sub-03	washout-early	ses-01	0.232042	1	pearson	fast	DMN-centric
sub-03	washout-late	ses-01	0.268972	1	pearson	fast	DMN-centric
sub-03	early	ses-02	0.412859	1	pearson	fast	DMN-centric
sub-03	late	ses-02	0.396766	1	pearson	fast	DMN-centric
sub-03	washout-early	ses-02	0.454534	1	pearson	fast	DMN-centric
sub-03	washout-late	ses-02	0.31471	1	pearson	fast	DMN-centric
sub-07	late	ses-01	0.0223221	1	pearson	fast	DMN-centric
sub-07	washout-early	ses-01	0.237877	1	pearson	fast	DMN-centric
sub-07	washout-late	ses-01	0.515635	1	pearson	fast	DMN-centric
sub-07	early	ses-02	0.675752	1	pearson	fast	DMN-centric
sub-07	late	ses-02	0.241487	1	pearson	fast	DMN-centric
sub-07	washout-early	ses-02	0.71079	1	pearson	fast	DMN-centric
sub-07	washout-late	ses-02	0.186799	1	pearson	fast	DMN-centric
sub-10	late	ses-01	0.156266	1	pearson	fast	DMN-centric
sub-10	washout-early	ses-01	0.729303	1	pearson	fast	DMN-centric
sub-10	washout-late	ses-01	0.414157	1	pearson	fast	DMN-centric
sub-10	early	ses-02	0.615385	1	pearson	fast	DMN-centric
sub-10	late	ses-02	0.491342	1	pearson	fast	DMN-centric
sub-10	washout-early	ses-02	0.56084	1	pearson	fast	DMN-centric
sub-10	washout-late	ses-02	0.306155	1	pearson	fast	DMN-centric
sub-11	late	ses-01	0.211071	1	pearson	fast	DMN-centric
sub-11	washout-early	ses-01	0.546252	1	pearson	fast	DMN-centric
sub-11	washout-late	ses-01	0.539138	1	pearson	fast	DMN-centric
sub-11	early	ses-02	0.458697	1	pearson	fast	DMN-centric
sub-11	late	ses-02	0.125362	1	pearson	fast	DMN-centric
sub-11	washout-early	ses-02	0.408059	1	pearson	fast	DMN-centric
sub-11	washout-late	ses-02	0.395116	1	pearson	fast	DMN-centric
sub-15	late	ses-01	0.621731	1	pearson	fast	DMN-centric
sub-15	washout-early	ses-01	0.631664	1	pearson	fast	DMN-centric
sub-15	washout-late	ses-01	0.428426	1	pearson	fast	DMN-centric
sub-15	early	ses-02	0.665513	1	pearson	fast	DMN-centric
sub-15	late	ses-02	0.423792	1	pearson	fast	DMN-centric
sub-15	washout-early	ses-02	0.575814	1	pearson	fast	DMN-centric
sub-15	washout-late	ses-02	-0.287812	1	pearson	fast	DMN-centric
sub-19	late	ses-01	0.449917	1	pearson	fast	DMN-centric
sub-19	washout-early	ses-01	0.132156	1	pearson	fast	DMN-centric
sub-19	washout-late	ses-01	0.456789	1	pearson	fast	DMN-centric
sub-19	early	ses-02	0.57367	1	pearson	fast	DMN-centric
sub-19	late	ses-02	0.44999	1	pearson	fast	DMN-centric
sub-19	washout-early	ses-02	0.514579	1	pearson	fast	DMN-centric
sub-19	washout-late	ses-02	0.546011	1	pearson	fast	DMN-centric
sub-20	late	ses-01	0.30768	1	pearson	fast	DMN-centric
sub-20	washout-early	ses-01	0.484343	1	pearson	fast	DMN-centric
sub-20	washout-late	ses-01	0.246041	1	pearson	fast	DMN-centric
sub-20	early	ses-02	0.426847	1	pearson	fast	DMN-centric
sub-20	late	ses-02	0.5825	1	pearson	fast	DMN-centric
sub-20	washout-early	ses-02	0.388301	1	pearson	fast	DMN-centric
sub-20	washout-late	ses-02	0.538091	1	pearson	fast	DMN-centric
sub-21	late	ses-01	0.133973	1	pearson	fast	DMN-centric
sub-21	washout-early	ses-01	-0.0901505	1	pearson	fast	DMN-centric
sub-21	washout-late	ses-01	0.272901	1	pearson	fast	DMN-centric
sub-21	early	ses-02	0.602563	1	pearson	fast	DMN-centric
sub-21	late	ses-02	0.369061	1	pearson	fast	DMN-centric
sub-21	washout-early	ses-02	0.0407861	1	pearson	fast	DMN-centric
sub-21	washout-late	ses-02	0.252946	1	pearson	fast	DMN-centric
sub-22	late	ses-01	0.427482	1	pearson	fast	DMN-centric
sub-22	washout-early	ses-01	0.515069	1	pearson	fast	DMN-centric
sub-22	washout-late	ses-01	0.336016	1	pearson	fast	DMN-centric
sub-22	early	ses-02	0.508414	1	pearson	fast	DMN-centric
sub-22	late	ses-02	-0.00586332	1	pearson	fast	DMN-centric
sub-22	washout-early	ses-02	0.313896	1	pearson	fast	DMN-centric
sub-22	washout-late	ses-02	0.370527	1	pearson	fast	DMN-centric
sub-26	late	ses-01	0.36678	1	pearson	fast	DMN-centric
sub-26	washout-early	ses-01	0.636807	1	pearson	fast	DMN-centric
sub-26	washout-late	ses-01	0.186617	1	pearson	fast	DMN-centric
sub-26	early	ses-02	0.410307	1	pearson	fast	DMN-centric
sub-26	late	ses-02	0.373459	1	pearson	fast	DMN-centric
sub-26	washout-early	ses-02	0.274256	1	pearson	fast	DMN-centric
sub-26	washout-late	ses-02	-0.105334	1	pearson	fast	DMN-centric
sub-29	late	ses-01	0.484164	1	pearson	fast	DMN-centric
sub-29	washout-early	ses-01	0.712541	1	pearson	fast	DMN-centric
sub-29	washout-late	ses-01	0.395933	1	pearson	fast	DMN-centric
sub-29	early	ses-02	0.0876943	1	pearson	fast	DMN-centric
sub-29	late	ses-02	0.278832	1	pearson	fast	DMN-centric
sub-29	washout-early	ses-02	0.135481	1	pearson	fast	DMN-centric
sub-29	washout-late	ses-02	0.243678	1	pearson	fast	DMN-centric
sub-30	late	ses-01	0.462336	1	pearson	fast	DMN-centric
sub-30	washout-early	ses-01	0.414123	1	pearson	fast	DMN-centric
sub-30	washout-late	ses-01	0.474338	1	pearson	fast	DMN-centric
sub-30	early	ses-02	0.325987	1	pearson	fast	DMN-centric
sub-30	late	ses-02	0.206332	1	pearson	fast	DMN-centric
sub-30	washout-early	ses-02	-0.04364	1	pearson	fast	DMN-centric
sub-30	washout-late	ses-02	0.106387	1	pearson	fast	DMN-centric
sub-34	late	ses-01	-0.212478	1	pearson	fast	DMN-centric
sub-34	washout-early	ses-01	0.480604	1	pearson	fast	DMN-centric
sub-34	washout-late	ses-01	-0.28272	1	pearson	fast	DMN-centric
sub-34	early	ses-02	0.502622	1	pearson	fast	DMN-centric
sub-34	late	ses-02	-0.234702	1	pearson	fast	DMN-centric
sub-34	washout-early	ses-02	0.431853	1	pearson	fast	DMN-centric
sub-34	washout-late	ses-02	0.388301	1	pearson	fast	DMN-centric
sub-36	late	ses-01	0.0349081	1	pearson	fast	DMN-centric
sub-36	washout-early	ses-01	0.0942955	1	pearson	fast	DMN-centric
sub-36	washout-late	ses-01	0.0705406	1	pearson	fast	DMN-centric
sub-36	early	ses-02	0.350561	1	pearson	fast	DMN-centric
sub-36	late	ses-02	0.196963	1	pearson	fast	DMN-centric
sub-36	washout-early	ses-02	0.0673184	1	pearson	fast	DMN-centric
sub-36	washout-late	ses-02	0.261744	1	pearson	fast	DMN-centric
sub-37	late	ses-01	-0.0835549	1	pearson	fast	DMN-centric
sub-37	washout-early	ses-01	0.442098	1	pearson	fast	DMN-centric
sub-37	washout-late	ses-01	0.513735	1	pearson	fast	DMN-centric
sub-37	early	ses-02	0.771533	1	pearson	fast	DMN-centric
sub-37	late	ses-02	0.748342	1	pearson	fast	DMN-centric
sub-37	washout-early	ses-02	0.261495	1	pearson	fast	DMN-centric
sub-37	washout-late	ses-02	0.774138	1	pearson	fast	DMN-centric
sub-39	late	ses-01	0.506208	1	pearson	fast	DMN-centric
sub-39	washout-early	ses-01	0.392021	1	pearson	fast	DMN-centric
sub-39	washout-late	ses-01	0.45882	1	pearson	fast	DMN-centric
sub-39	early	ses-02	0.433629	1	pearson	fast	DMN-centric
sub-39	late	ses-02	0.534227	1	pearson	fast	DMN-centric
sub-39	washout-early	ses-02	0.403463	1	pearson	fast	DMN-centric
sub-39	washout-late	ses-02	0.330864	1	pearson	fast	DMN-centric
sub-03	late	ses-01	0.494106	2	pearson	fast	Visual-centric
sub-03	washout-early	ses-01	0.699046	2	pearson	fast	Visual-centric
sub-03	washout-late	ses-01	0.389188	2	pearson	fast	Visual-centric
sub-03	early	ses-02	0.623079	2	pearson	fast	Visual-centric
sub-03	late	ses-02	0.260362	2	pearson	fast	Visual-centric
sub-03	washout-early	ses-02	0.643178	2	pearson	fast	Visual-centric
sub-03	washout-late	ses-02	0.816524	2	pearson	fast	Visual-centric
sub-07	late	ses-01	0.428159	2	pearson	fast	Visual-centric
sub-07	washout-early	ses-01	0.664196	2	pearson	fast	Visual-centric
sub-07	washout-late	ses-01	0.494688	2	pearson	fast	Visual-centric
sub-07	early	ses-02	0.238074	2	pearson	fast	Visual-centric
sub-07	late	ses-02	0.649709	2	pearson	fast	Visual-centric
sub-07	washout-early	ses-02	0.250131	2	pearson	fast	Visual-centric
sub-07	washout-late	ses-02	0.159145	2	pearson	fast	Visual-centric
sub-10	late	ses-01	-0.0583211	2	pearson	fast	Visual-centric
sub-10	washout-early	ses-01	0.0338339	2	pearson	fast	Visual-centric
sub-10	washout-late	ses-01	0.0145618	2	pearson	fast	Visual-centric
sub-10	early	ses-02	-0.0468116	2	pearson	fast	Visual-centric
sub-10	late	ses-02	0.0724862	2	pearson	fast	Visual-centric
sub-10	washout-early	ses-02	-0.13126	2	pearson	fast	Visual-centric
sub-10	washout-late	ses-02	0.231162	2	pearson	fast	Visual-centric
sub-11	late	ses-01	0.755197	2	pearson	fast	Visual-centric
sub-11	washout-early	ses-01	0.462948	2	pearson	fast	Visual-centric
sub-11	washout-late	ses-01	0.615055	2	pearson	fast	Visual-centric
sub-11	early	ses-02	0.473342	2	pearson	fast	Visual-centric
sub-11	late	ses-02	0.361566	2	pearson	fast	Visual-centric
sub-11	washout-early	ses-02	0.375092	2	pearson	fast	Visual-centric
sub-11	washout-late	ses-02	0.56544	2	pearson	fast	Visual-centric
sub-15	late	ses-01	0.608443	2	pearson	fast	Visual-centric
sub-15	washout-early	ses-01	0.232843	2	pearson	fast	Visual-centric
sub-15	washout-late	ses-01	0.197257	2	pearson	fast	Visual-centric
sub-15	early	ses-02	0.333874	2	pearson	fast	Visual-centric
sub-15	late	ses-02	0.567638	2	pearson	fast	Visual-centric
sub-15	washout-early	ses-02	0.578067	2	pearson	fast	Visual-centric
sub-15	washout-late	ses-02	0.549144	2	pearson	fast	Visual-centric
sub-19	late	ses-01	0.26624	2	pearson	fast	Visual-centric
sub-19	washout-early	ses-01	0.480758	2	pearson	fast	Visual-centric
sub-19	washout-late	ses-01	0.446376	2	pearson	fast	Visual-centric
sub-19	early	ses-02	0.224908	2	pearson	fast	Visual-centric
sub-19	late	ses-02	0.222104	2	pearson	fast	Visual-centric
sub-19	washout-early	ses-02	0.255747	2	pearson	fast	Visual-centric
sub-19	washout-late	ses-02	0.398653	2	pearson	fast	Visual-centric
sub-20	late	ses-01	0.121065	2	pearson	fast	Visual-centric
sub-20	washout-early	ses-01	0.272177	2	pearson	fast	Visual-centric
sub-20	washout-late	ses-01	0.229556	2	pearson	fast	Visual-centric
sub-20	early	ses-02	-0.217334	2	pearson	fast	Visual-centric
sub-20	late	ses-02	0.403454	2	pearson	fast	Visual-centric
sub-20	washout-early	ses-02	0.364837	2	pearson	fast	Visual-centric
sub-20	washout-late	ses-02	0.444133	2	pearson	fast	Visual-centric
sub-21	late	ses-01	0.449515	2	pearson	fast	Visual-centric
sub-21	washout-early	ses-01	0.118	2	pearson	fast	Visual-centric
sub-21	washout-late	ses-01	0.477278	2	pearson	fast	Visual-centric
sub-21	early	ses-02	0.743699	2	pearson	fast	Visual-centric
sub-21	late	ses-02	0.68639	2	pearson	fast	Visual-centric
sub-21	washout-early	ses-02	0.415257	2	pearson	fast	Visual-centric
sub-21	washout-late	ses-02	-0.0255407	2	pearson	fast	Visual-centric
sub-22	late	ses-01	0.60451	2	pearson	fast	Visual-centric
sub-22	washout-early	ses-01	0.22766	2	pearson	fast	Visual-centric
sub-22	washout-late	ses-01	0.237005	2	pearson	fast	Visual-centric
sub-22	early	ses-02	0.430966	2	pearson	fast	Visual-centric
sub-22	late	ses-02	0.567605	2	pearson	fast	Visual-centric
sub-22	washout-early	ses-02	0.233277	2	pearson	fast	Visual-centric
sub-22	washout-late	ses-02	0.310344	2	pearson	fast	Visual-centric
sub-26	late	ses-01	0.142947	2	pearson	fast	Visual-centric
sub-26	washout-early	ses-01	0.372356	2	pearson	fast	Visual-centric
sub-26	washout-late	ses-01	0.5895	2	pearson	fast	Visual-centric
sub-26	early	ses-02	0.151451	2	pearson	fast	Visual-centric
sub-26	late	ses-02	0.426394	2	pearson	fast	Visual-centric
sub-26	washout-early	ses-02	-0.0787819	2	pearson	fast	Visual-centric
sub-26	washout-late	ses-02	0.192564	2	pearson	fast	Visual-centric
sub-29	late	ses-01	0.326383	2	pearson	fast	Visual-centric
sub-29	washout-early	ses-01	0.387563	2	pearson	fast	Visual-centric
sub-29	washout-late	ses-01	0.486096	2	pearson	fast	Visual-centric
sub-29	early	ses-02	0.229332	2	pearson	fast	Visual-centric
sub-29	late	ses-02	0.145323	2	pearson	fast	Visual-centric
sub-29	washout-early	ses-02	0.555285	2	pearson	fast	Visual-centric
sub-29	washout-late	ses-02	0.261897	2	pearson	fast	Visual-centric
sub-30	late	ses-01	0.412501	2	pearson	fast	Visual-centric
sub-30	washout-early	ses-01	0.674114	2	pearson	fast	Visual-centric
sub-30	washout-late	ses-01	-0.161873	2	pearson	fast	Visual-centric
sub-30	early	ses-02	0.624315	2	pearson	fast	Visual-centric
sub-30	late	ses-02	0.456534	2	pearson	fast	Visual-centric
sub-30	washout-early	ses-02	0.514076	2	pearson	fast	Visual-centric
sub-30	washout-late	ses-02	0.3499	2	pearson	fast	Visual-centric
sub-34	late	ses-01	0.300066	2	pearson	fast	Visual-centric
sub-34	washout-early	ses-01	0.0144726	2	pearson	fast	Visual-centric
sub-34	washout-late	ses-01	0.493251	2	pearson	fast	Visual-centric
sub-34	early	ses-02	0.584691	2	pearson	fast	Visual-centric
sub-34	late	ses-02	0.285877	2	pearson	fast	Visual-centric
sub-34	washout-early	ses-02	0.656615	2	pearson	fast	Visual-centric
sub-34	washout-late	ses-02	0.219745	2	pearson	fast	Visual-centric
sub-36	late	ses-01	0.396368	2	pearson	fast	Visual-centric
sub-36	washout-early	ses-01	0.530001	2	pearson	fast	Visual-centric
sub-36	washout-late	ses-01	0.654181	2	pearson	fast	Visual-centric
sub-36	early	ses-02	0.535473	2	pearson	fast	Visual-centric
sub-36	late	ses-02	0.373069	2	pearson	fast	Visual-centric
sub-36	washout-early	ses-02	0.474662	2	pearson	fast	Visual-centric
sub-36	washout-late	ses-02	0.313499	2	pearson	fast	Visual-centric
sub-37	late	ses-01	0.13256	2	pearson	fast	Visual-centric
sub-37	washout-early	ses-01	0.453238	2	pearson	fast	Visual-centric
sub-37	washout-late	ses-01	0.191966	2	pearson	fast	Visual-centric
sub-37	early	ses-02	0.63541	2	pearson	fast	Visual-centric
sub-37	late	ses-02	0.38996	2	pearson	fast	Visual-centric
sub-37	washout-early	ses-02	0.497063	2	pearson	fast	Visual-centric
sub-37	washout-late	ses-02	0.533017	2	pearson	fast	Visual-centric
sub-39	late	ses-01	0.481922	2	pearson	fast	Visual-centric
sub-39	washout-early	ses-01	0.378236	2	pearson	fast	Visual-centric
sub-39	washout-late	ses-01	0.322192	2	pearson	fast	Visual-centric
sub-39	early	ses-02	0.618708	2	pearson	fast	Visual-centric
sub-39	late	ses-02	0.383043	2	pearson	fast	Visual-centric
sub-39	washout-early	ses-02	0.231967	2	pearson	fast	Visual-centric
sub-39	washout-late	ses-02	0.518027	2	pearson	fast	Visual-centric
sub-03	late	ses-01	0.590285	3	pearson	fast	SalVentAttn-centric
sub-03	washout-early	ses-01	0.149282	3	pearson	fast	SalVentAttn-centric
sub-03	washout-late	ses-01	0.315714	3	pearson	fast	SalVentAttn-centric
sub-03	early	ses-02	0.171808	3	pearson	fast	SalVentAttn-centric
sub-03	late	ses-02	0.406021	3	pearson	fast	SalVentAttn-centric
sub-03	washout-early	ses-02	0.0778741	3	pearson	fast	SalVentAttn-centric
sub-03	washout-late	ses-02	0.262913	3	pearson	fast	SalVentAttn-centric
sub-07	late	ses-01	0.601951	3	pearson	fast	SalVentAttn-centric
sub-07	washout-early	ses-01	0.298572	3	pearson	fast	SalVentAttn-centric
sub-07	washout-late	ses-01	0.0467255	3	pearson	fast	SalVentAttn-centric
sub-07	early	ses-02	0.612778	3	pearson	fast	SalVentAttn-centric
sub-07	late	ses-02	0.363637	3	pearson	fast	SalVentAttn-centric
sub-07	washout-early	ses-02	0.477363	3	pearson	fast	SalVentAttn-centric
sub-07	washout-late	ses-02	0.187162	3	pearson	fast	SalVentAttn-centric
sub-10	late	ses-01	0.185397	3	pearson	fast	SalVentAttn-centric
sub-10	washout-early	ses-01	0.705926	3	pearson	fast	SalVentAttn-centric
sub-10	washout-late	ses-01	0.517055	3	pearson	fast	SalVentAttn-centric
sub-10	early	ses-02	0.795049	3	pearson	fast	SalVentAttn-centric
sub-10	late	ses-02	0.605843	3	pearson	fast	SalVentAttn-centric
sub-10	washout-early	ses-02	0.785483	3	pearson	fast	SalVentAttn-centric
sub-10	washout-late	ses-02	0.750252	3	pearson	fast	SalVentAttn-centric
sub-11	late	ses-01	0.563137	3	pearson	fast	SalVentAttn-centric
sub-11	washout-early	ses-01	-0.188759	3	pearson	fast	SalVentAttn-centric
sub-11	washout-late	ses-01	0.694296	3	pearson	fast	SalVentAttn-centric
sub-11	early	ses-02	-0.132551	3	pearson	fast	SalVentAttn-centric
sub-11	late	ses-02	-0.0830513	3	pearson	fast	SalVentAttn-centric
sub-11	washout-early	ses-02	0.694879	3	pearson	fast	SalVentAttn-centric
sub-11	washout-late	ses-02	0.28146	3	pearson	fast	SalVentAttn-centric
sub-15	late	ses-01	0.628261	3	pearson	fast	SalVentAttn-centric
sub-15	washout-early	ses-01	0.703494	3	pearson	fast	SalVentAttn-centric
sub-15	washout-late	ses-01	0.508344	3	pearson	fast	SalVentAttn-centric
sub-15	early	ses-02	0.451751	3	pearson	fast	SalVentAttn-centric
sub-15	late	ses-02	0.363868	3	pearson	fast	SalVentAttn-centric
sub-15	washout-early	ses-02	0.317645	3	pearson	fast	SalVentAttn-centric
sub-15	washout-late	ses-02	0.176274	3	pearson	fast	SalVentAttn-centric
sub-19	late	ses-01	0.221278	3	pearson	fast	SalVentAttn-centric
sub-19	washout-early	ses-01	-0.746107	3	pearson	fast	SalVentAttn-centric
sub-19	washout-late	ses-01	0.0178471	3	pearson	fast	SalVentAttn-centric
sub-19	early	ses-02	0.414319	3	pearson	fast	SalVentAttn-centric
sub-19	late	ses-02	-0.176515	3	pearson	fast	SalVentAttn-centric
sub-19	washout-early	ses-02	0.487858	3	pearson	fast	SalVentAttn-centric
sub-19	washout-late	ses-02	0.00909005	3	pearson	fast	SalVentAttn-centric
sub-20	late	ses-01	0.829809	3	pearson	fast	SalVentAttn-centric
sub-20	washout-early	ses-01	0.745956	3	pearson	fast	SalVentAttn-centric
sub-20	washout-late	ses-01	0.61317	3	pearson	fast	SalVentAttn-centric
sub-20	early	ses-02	0.797418	3	pearson	fast	SalVentAttn-centric
sub-20	late	ses-02	0.490113	3	pearson	fast	SalVentAttn-centric
sub-20	washout-early	ses-02	-8.0385e-06	3	pearson	fast	SalVentAttn-centric
sub-20	washout-late	ses-02	0.687999	3	pearson	fast	SalVentAttn-centric
sub-21	late	ses-01	0.480066	3	pearson	fast	SalVentAttn-centric
sub-21	washout-early	ses-01	0.121959	3	pearson	fast	SalVentAttn-centric
sub-21	washout-late	ses-01	0.30066	3	pearson	fast	SalVentAttn-centric
sub-21	early	ses-02	0.550255	3	pearson	fast	SalVentAttn-centric
sub-21	late	ses-02	0.670738	3	pearson	fast	SalVentAttn-centric
sub-21	washout-early	ses-02	0.70118	3	pearson	fast	SalVentAttn-centric
sub-21	washout-late	ses-02	0.531019	3	pearson	fast	SalVentAttn-centric
sub-22	late	ses-01	0.179108	3	pearson	fast	SalVentAttn-centric
sub-22	washout-early	ses-01	0.419433	3	pearson	fast	SalVentAttn-centric
sub-22	washout-late	ses-01	0.652713	3	pearson	fast	SalVentAttn-centric
sub-22	early	ses-02	0.55939	3	pearson	fast	SalVentAttn-centric
sub-22	late	ses-02	0.439341	3	pearson	fast	SalVentAttn-centric
sub-22	washout-early	ses-02	0.774128	3	pearson	fast	SalVentAttn-centric
sub-22	washout-late	ses-02	0.358191	3	pearson	fast	SalVentAttn-centric
sub-26	late	ses-01	0.34359	3	pearson	fast	SalVentAttn-centric
sub-26	washout-early	ses-01	0.25516	3	pearson	fast	SalVentAttn-centric
sub-26	washout-late	ses-01	0.386844	3	pearson	fast	SalVentAttn-centric
sub-26	early	ses-02	0.0916107	3	pearson	fast	SalVentAttn-centric
sub-26	late	ses-02	-0.126955	3	pearson	fast	SalVentAttn-centric
sub-26	washout-early	ses-02	-0.0981879	3	pearson	fast	SalVentAttn-centric
sub-26	washout-late	ses-02	-0.41516	3	pearson	fast	SalVentAttn-centric
sub-29	late	ses-01	0.556689	3	pearson	fast	SalVentAttn-centric
sub-29	washout-early	ses-01	0.238327	3	pearson	fast	SalVentAttn-centric
sub-29	washout-late	ses-01	-0.298089	3	pearson	fast	SalVentAttn-centric
sub-29	early	ses-02	0.580153	3	pearson	fast	SalVentAttn-centric
sub-29	late	ses-02	-0.266609	3	pearson	fast	SalVentAttn-centric
sub-29	washout-early	ses-02	0.527042	3	pearson	fast	SalVentAttn-centric
sub-29	washout-late	ses-02	0.547299	3	pearson	fast	SalVentAttn-centric
sub-30	late	ses-01	0.445665	3	pearson	fast	SalVentAttn-centric
sub-30	washout-early	ses-01	0.492602	3	pearson	fast	SalVentAttn-centric
sub-30	washout-late	ses-01	0.616819	3	pearson	fast	SalVentAttn-centric
sub-30	early	ses-02	0.380565	3	pearson	fast	SalVentAttn-centric
sub-30	late	ses-02	0.779842	3	pearson	fast	SalVentAttn-centric
sub-30	washout-early	ses-02	0.140462	3	pearson	fast	SalVentAttn-centric
sub-30	washout-late	ses-02	0.182113	3	pearson	fast	SalVentAttn-centric
sub-34	late	ses-01	0.319358	3	pearson	fast	SalVentAttn-centric
sub-34	washout-early	ses-01	-0.448422	3	pearson	fast	SalVentAttn-centric
sub-34	washout-late	ses-01	-0.253818	3	pearson	fast	SalVentAttn-centric
sub-34	early	ses-02	0.123538	3	pearson	fast	SalVentAttn-centric
sub-34	late	ses-02	-0.44813	3	pearson	fast	SalVentAttn-centric
sub-34	washout-early	ses-02	-0.224864	3	pearson	fast	SalVentAttn-centric
sub-34	washout-late	ses-02	-0.198272	3	pearson	fast	SalVentAttn-centric
sub-36	late	ses-01	0.174778	3	pearson	fast	SalVentAttn-centric
sub-36	washout-early	ses-01	-0.109598	3	pearson	fast	SalVentAttn-centric
sub-36	washout-late	ses-01	0.303968	3	pearson	fast	SalVentAttn-centric
sub-36	early	ses-02	0.302501	3	pearson	fast	SalVentAttn-centric
sub-36	late	ses-02	0.205117	3	pearson	fast	SalVentAttn-centric
sub-36	washout-early	ses-02	0.532685	3	pearson	fast	SalVentAttn-centric
sub-36	washout-late	ses-02	0.325369	3	pearson	fast	SalVentAttn-centric
sub-37	late	ses-01	-0.268546	3	pearson	fast	SalVentAttn-centric
sub-37	washout-early	ses-01	0.719815	3	pearson	fast	SalVentAttn-centric
sub-37	washout-late	ses-01	-0.367268	3	pearson	fast	SalVentAttn-centric
sub-37	early	ses-02	0.0953054	3	pearson	fast	SalVentAttn-centric
sub-37	late	ses-02	0.646761	3	pearson	fast	SalVentAttn-centric
sub-37	washout-early	ses-02	0.77524	3	pearson	fast	SalVentAttn-centric
sub-37	washout-late	ses-02	0.320051	3	pearson	fast	SalVentAttn-centric
sub-39	late	ses-01	-0.540346	3	pearson	fast	SalVentAttn-centric
sub-39	washout-early	ses-01	-0.0236959	3	pearson	fast	SalVentAttn-centric
sub-39	washout-late	ses-01	0.134401	3	pearson	fast	SalVentAttn-centric
sub-39	early	ses-02	0.0298138	3	pearson	fast	SalVentAttn-centric
sub-39	late	ses-02	0.0359762	3	pearson	fast	SalVentAttn-centric
sub-39	washout-early	ses-02	-0.257211	3	pearson	fast	SalVentAttn-centric
sub-39	washout-late	ses-02	0.475361	3	pearson	fast	SalVentAttn-centric
sub-03	late	ses-01	0.497553	4	pearson	fast	Sensorimotor-centric
sub-03	washout-early	ses-01	0.298152	4	pearson	fast	Sensorimotor-centric
sub-03	washout-late	ses-01	0.398069	4	pearson	fast	Sensorimotor-centric
sub-03	early	ses-02	0.627531	4	pearson	fast	Sensorimotor-centric
sub-03	late	ses-02	0.335978	4	pearson	fast	Sensorimotor-centric
sub-03	washout-early	ses-02	0.315665	4	pearson	fast	Sensorimotor-centric
sub-03	washout-late	ses-02	0.522657	4	pearson	fast	Sensorimotor-centric
sub-07	late	ses-01	0.74852	4	pearson	fast	Sensorimotor-centric
sub-07	washout-early	ses-01	0.671086	4	pearson	fast	Sensorimotor-centric
sub-07	washout-late	ses-01	0.164255	4	pearson	fast	Sensorimotor-centric
sub-07	early	ses-02	0.768601	4	pearson	fast	Sensorimotor-centric
sub-07	late	ses-02	0.530424	4	pearson	fast	Sensorimotor-centric
sub-07	washout-early	ses-02	0.232444	4	pearson	fast	Sensorimotor-centric
sub-07	washout-late	ses-02	0.523699	4	pearson	fast	Sensorimotor-centric
sub-10	late	ses-01	0.709285	4	pearson	fast	Sensorimotor-centric
sub-10	washout-early	ses-01	0.220748	4	pearson	fast	Sensorimotor-centric
sub-10	washout-late	ses-01	0.779521	4	pearson	fast	Sensorimotor-centric
sub-10	early	ses-02	0.61402	4	pearson	fast	Sensorimotor-centric
sub-10	late	ses-02	-0.217068	4	pearson	fast	Sensorimotor-centric
sub-10	washout-early	ses-02	0.0659865	4	pearson	fast	Sensorimotor-centric
sub-10	washout-late	ses-02	0.540415	4	pearson	fast	Sensorimotor-centric
sub-11	late	ses-01	0.193075	4	pearson	fast	Sensorimotor-centric
sub-11	washout-early	ses-01	0.436871	4	pearson	fast	Sensorimotor-centric
sub-11	washout-late	ses-01	0.595983	4	pearson	fast	Sensorimotor-centric
sub-11	early	ses-02	0.562963	4	pearson	fast	Sensorimotor-centric
sub-11	late	ses-02	0.210962	4	pearson	fast	Sensorimotor-centric
sub-11	washout-early	ses-02	0.274702	4	pearson	fast	Sensorimotor-centric
sub-11	washout-late	ses-02	0.234858	4	pearson	fast	Sensorimotor-centric
sub-15	late	ses-01	0.341095	4	pearson	fast	Sensorimotor-centric
sub-15	washout-early	ses-01	0.540071	4	pearson	fast	Sensorimotor-centric
sub-15	washout-late	ses-01	0.122016	4	pearson	fast	Sensorimotor-centric
sub-15	early	ses-02	0.795116	4	pearson	fast	Sensorimotor-centric
sub-15	late	ses-02	0.116521	4	pearson	fast	Sensorimotor-centric
sub-15	washout-early	ses-02	0.738956	4	pearson	fast	Sensorimotor-centric
sub-15	washout-late	ses-02	0.618128	4	pearson	fast	Sensorimotor-centric
sub-19	late	ses-01	0.146013	4	pearson	fast	Sensorimotor-centric
sub-19	washout-early	ses-01	-0.252472	4	pearson	fast	Sensorimotor-centric
sub-19	washout-late	ses-01	0.0394066	4	pearson	fast	Sensorimotor-centric
sub-19	early	ses-02	0.163982	4	pearson	fast	Sensorimotor-centric
sub-19	late	ses-02	0.302261	4	pearson	fast	Sensorimotor-centric
sub-19	washout-early	ses-02	-0.157446	4	pearson	fast	Sensorimotor-centric
sub-19	washout-late	ses-02	-0.0879888	4	pearson	fast	Sensorimotor-centric
sub-20	late	ses-01	0.77601	4	pearson	fast	Sensorimotor-centric
sub-20	washout-early	ses-01	-0.319036	4	pearson	fast	Sensorimotor-centric
sub-20	washout-late	ses-01	0.318502	4	pearson	fast	Sensorimotor-centric
sub-20	early	ses-02	-0.347411	4	pearson	fast	Sensorimotor-centric
sub-20	late	ses-02	-0.296656	4	pearson	fast	Sensorimotor-centric
sub-20	washout-early	ses-02	0.388701	4	pearson	fast	Sensorimotor-centric
sub-20	washout-late	ses-02	0.406733	4	pearson	fast	Sensorimotor-centric
sub-21	late	ses-01	0.266663	4	pearson	fast	Sensorimotor-centric
sub-21	washout-early	ses-01	0.639454	4	pearson	fast	Sensorimotor-centric
sub-21	washout-late	ses-01	0.472726	4	pearson	fast	Sensorimotor-centric
sub-21	early	ses-02	0.329652	4	pearson	fast	Sensorimotor-centric
sub-21	late	ses-02	0.423775	4	pearson	fast	Sensorimotor-centric
sub-21	washout-early	ses-02	0.609926	4	pearson	fast	Sensorimotor-centric
sub-21	washout-late	ses-02	0.041702	4	pearson	fast	Sensorimotor-centric
sub-22	late	ses-01	0.192465	4	pearson	fast	Sensorimotor-centric
sub-22	washout-early	ses-01	0.806127	4	pearson	fast	Sensorimotor-centric
sub-22	washout-late	ses-01	0.712129	4	pearson	fast	Sensorimotor-centric
sub-22	early	ses-02	0.465137	4	pearson	fast	Sensorimotor-centric
sub-22	late	ses-02	0.507039	4	pearson	fast	Sensorimotor-centric
sub-22	washout-early	ses-02	0.449629	4	pearson	fast	Sensorimotor-centric
sub-22	washout-late	ses-02	0.624441	4	pearson	fast	Sensorimotor-centric
sub-26	late	ses-01	0.227777	4	pearson	fast	Sensorimotor-centric
sub-26	washout-early	ses-01	0.838209	4	pearson	fast	Sensorimotor-centric
sub-26	washout-late	ses-01	0.521773	4	pearson	fast	Sensorimotor-centric
sub-26	early	ses-02	-0.210781	4	pearson	fast	Sensorimotor-centric
sub-26	late	ses-02	0.429931	4	pearson	fast	Sensorimotor-centric
sub-26	washout-early	ses-02	0.314507	4	pearson	fast	Sensorimotor-centric
sub-26	washout-late	ses-02	0.354042	4	pearson	fast	Sensorimotor-centric
sub-29	late	ses-01	0.203518	4	pearson	fast	Sensorimotor-centric
sub-29	washout-early	ses-01	0.324528	4	pearson	fast	Sensorimotor-centric
sub-29	washout-late	ses-01	0.361629	4	pearson	fast	Sensorimotor-centric
sub-29	early	ses-02	-0.07237	4	pearson	fast	Sensorimotor-centric
sub-29	late	ses-02	0.131114	4	pearson	fast	Sensorimotor-centric
sub-29	washout-early	ses-02	0.306156	4	pearson	fast	Sensorimotor-centric
sub-29	washout-late	ses-02	-0.0693222	4	pearson	fast	Sensorimotor-centric
sub-30	late	ses-01	0.685894	4	pearson	fast	Sensorimotor-centric
sub-30	washout-early	ses-01	0.728145	4	pearson	fast	Sensorimotor-centric
sub-30	washout-late	ses-01	0.52746	4	pearson	fast	Sensorimotor-centric
sub-30	early	ses-02	0.849845	4	pearson	fast	Sensorimotor-centric
sub-30	late	ses-02	0.361014	4	pearson	fast	Sensorimotor-centric
sub-30	washout-early	ses-02	0.074139	4	pearson	fast	Sensorimotor-centric
sub-30	washout-late	ses-02	0.759311	4	pearson	fast	Sensorimotor-centric
sub-34	late	ses-01	0.17582	4	pearson	fast	Sensorimotor-centric
sub-34	washout-early	ses-01	0.427818	4	pearson	fast	Sensorimotor-centric
sub-34	washout-late	ses-01	0.327977	4	pearson	fast	Sensorimotor-centric
sub-34	early	ses-02	0.46318	4	pearson	fast	Sensorimotor-centric
sub-34	late	ses-02	0.460578	4	pearson	fast	Sensorimotor-centric
sub-34	washout-early	ses-02	0.452263	4	pearson	fast	Sensorimotor-centric
sub-34	washout-late	ses-02	0.23936	4	pearson	fast	Sensorimotor-centric
sub-36	late	ses-01	-0.555943	4	pearson	fast	Sensorimotor-centric
sub-36	washout-early	ses-01	0.755582	4	pearson	fast	Sensorimotor-centric
sub-36	washout-late	ses-01	0.558212	4	pearson	fast	Sensorimotor-centric
sub-36	early	ses-02	0.466548	4	pearson	fast	Sensorimotor-centric
sub-36	late	ses-02	-0.500298	4	pearson	fast	Sensorimotor-centric
sub-36	washout-early	ses-02	0.77768	4	pearson	fast	Sensorimotor-centric
sub-36	washout-late	ses-02	0.801223	4	pearson	fast	Sensorimotor-centric
sub-37	late	ses-01	0.559467	4	pearson	fast	Sensorimotor-centric
sub-37	washout-early	ses-01	0.60821	4	pearson	fast	Sensorimotor-centric
sub-37	washout-late	ses-01	0.621284	4	pearson	fast	Sensorimotor-centric
sub-37	early	ses-02	0.659954	4	pearson	fast	Sensorimotor-centric
sub-37	late	ses-02	0.463522	4	pearson	fast	Sensorimotor-centric
sub-37	washout-early	ses-02	0.740132	4	pearson	fast	Sensorimotor-centric
sub-37	washout-late	ses-02	0.350118	4	pearson	fast	Sensorimotor-centric
sub-39	late	ses-01	-0.194751	4	pearson	fast	Sensorimotor-centric
sub-39	washout-early	ses-01	0.763507	4	pearson	fast	Sensorimotor-centric
sub-39	washout-late	ses-01	0.465807	4	pearson	fast	Sensorimotor-centric
sub-39	early	ses-02	0.531197	4	pearson	fast	Sensorimotor-centric
sub-39	late	ses-02	0.190233	4	pearson	fast	Sensorimotor-centric
sub-39	washout-early	ses-02	0.00708994	4	pearson	fast	Sensorimotor-centric
sub-39	washout-late	ses-02	0.321005	4	pearson	fast	Sensorimotor-centric
sub-01	late	ses-01	0.168401	1	pearson	slow	DMN-centric
sub-01	washout-early	ses-01	0.0532977	1	pearson	slow	DMN-centric
sub-01	washout-late	ses-01	0.0388633	1	pearson	slow	DMN-centric
sub-01	early	ses-02	0.531503	1	pearson	slow	DMN-centric
sub-01	late	ses-02	0.150054	1	pearson	slow	DMN-centric
sub-01	washout-early	ses-02	0.348286	1	pearson	slow	DMN-centric
sub-01	washout-late	ses-02	0.245608	1	pearson	slow	DMN-centric
sub-02	late	ses-01	0.320791	1	pearson	slow	DMN-centric
sub-02	washout-early	ses-01	0.418028	1	pearson	slow	DMN-centric
sub-02	washout-late	ses-01	0.706465	1	pearson	slow	DMN-centric
sub-02	early	ses-02	0.568873	1	pearson	slow	DMN-centric
sub-02	late	ses-02	0.463027	1	pearson	slow	DMN-centric
sub-02	washout-early	ses-02	0.630163	1	pearson	slow	DMN-centric
sub-02	washout-late	ses-02	0.383854	1	pearson	slow	DMN-centric
sub-06	late	ses-01	0.11099	1	pearson	slow	DMN-centric
sub-06	washout-early	ses-01	0.26821	1	pearson	slow	DMN-centric
sub-06	washout-late	ses-01	0.476718	1	pearson	slow	DMN-centric
sub-06	early	ses-02	-0.0335924	1	pearson	slow	DMN-centric
sub-06	late	ses-02	0.359898	1	pearson	slow	DMN-centric
sub-06	washout-early	ses-02	0.477308	1	pearson	slow	DMN-centric
sub-06	washout-late	ses-02	0.410544	1	pearson	slow	DMN-centric
sub-08	late	ses-01	0.163162	1	pearson	slow	DMN-centric
sub-08	washout-early	ses-01	0.418701	1	pearson	slow	DMN-centric
sub-08	washout-late	ses-01	0.542273	1	pearson	slow	DMN-centric
sub-08	early	ses-02	0.740952	1	pearson	slow	DMN-centric
sub-08	late	ses-02	0.539083	1	pearson	slow	DMN-centric
sub-08	washout-early	ses-02	0.154552	1	pearson	slow	DMN-centric
sub-08	washout-late	ses-02	0.270456	1	pearson	slow	DMN-centric
sub-09	late	ses-01	0.34035	1	pearson	slow	DMN-centric
sub-09	washout-early	ses-01	0.336021	1	pearson	slow	DMN-centric
sub-09	washout-late	ses-01	0.583145	1	pearson	slow	DMN-centric
sub-09	early	ses-02	0.66989	1	pearson	slow	DMN-centric
sub-09	late	ses-02	0.328429	1	pearson	slow	DMN-centric
sub-09	washout-early	ses-02	0.1782	1	pearson	slow	DMN-centric
sub-09	washout-late	ses-02	0.345176	1	pearson	slow	DMN-centric
sub-12	late	ses-01	0.433997	1	pearson	slow	DMN-centric
sub-12	washout-early	ses-01	0.471099	1	pearson	slow	DMN-centric
sub-12	washout-late	ses-01	0.41791	1	pearson	slow	DMN-centric
sub-12	early	ses-02	0.517459	1	pearson	slow	DMN-centric
sub-12	late	ses-02	0.490007	1	pearson	slow	DMN-centric
sub-12	washout-early	ses-02	0.447874	1	pearson	slow	DMN-centric
sub-12	washout-late	ses-02	0.407411	1	pearson	slow	DMN-centric
sub-13	late	ses-01	0.626665	1	pearson	slow	DMN-centric
sub-13	washout-early	ses-01	0.492671	1	pearson	slow	DMN-centric
sub-13	washout-late	ses-01	0.635716	1	pearson	slow	DMN-centric
sub-13	early	ses-02	0.803469	1	pearson	slow	DMN-centric
sub-13	late	ses-02	0.595264	1	pearson	slow	DMN-centric
sub-13	washout-early	ses-02	0.552357	1	pearson	slow	DMN-centric
sub-13	washout-late	ses-02	0.458507	1	pearson	slow	DMN-centric
sub-14	late	ses-01	0.346075	1	pearson	slow	DMN-centric
sub-14	washout-early	ses-01	0.244756	1	pearson	slow	DMN-centric
sub-14	washout-late	ses-01	0.180393	1	pearson	slow	DMN-centric
sub-14	early	ses-02	0.497806	1	pearson	slow	DMN-centric
sub-14	late	ses-02	0.554421	1	pearson	slow	DMN-centric
sub-14	washout-early	ses-02	0.456835	1	pearson	slow	DMN-centric
sub-14	washout-late	ses-02	0.578262	1	pearson	slow	DMN-centric
sub-16	late	ses-01	0.168251	1	pearson	slow	DMN-centric
sub-16	washout-early	ses-01	0.621579	1	pearson	slow	DMN-centric
sub-16	washout-late	ses-01	0.514329	1	pearson	slow	DMN-centric
sub-16	early	ses-02	0.398786	1	pearson	slow	DMN-centric
sub-16	late	ses-02	-0.0334907	1	pearson	slow	DMN-centric
sub-16	washout-early	ses-02	0.618198	1	pearson	slow	DMN-centric
sub-16	washout-late	ses-02	0.680952	1	pearson	slow	DMN-centric
sub-18	late	ses-01	0.486487	1	pearson	slow	DMN-centric
sub-18	washout-early	ses-01	0.56271	1	pearson	slow	DMN-centric
sub-18	washout-late	ses-01	0.250978	1	pearson	slow	DMN-centric
sub-18	early	ses-02	0.211754	1	pearson	slow	DMN-centric
sub-18	late	ses-02	0.251108	1	pearson	slow	DMN-centric
sub-18	washout-early	ses-02	0.650188	1	pearson	slow	DMN-centric
sub-18	washout-late	ses-02	0.372396	1	pearson	slow	DMN-centric
sub-23	late	ses-01	0.195704	1	pearson	slow	DMN-centric
sub-23	washout-early	ses-01	0.437307	1	pearson	slow	DMN-centric
sub-23	washout-late	ses-01	0.551806	1	pearson	slow	DMN-centric
sub-23	early	ses-02	0.362932	1	pearson	slow	DMN-centric
sub-23	late	ses-02	-0.00945608	1	pearson	slow	DMN-centric
sub-23	washout-early	ses-02	-0.157291	1	pearson	slow	DMN-centric
sub-23	washout-late	ses-02	0.377423	1	pearson	slow	DMN-centric
sub-24	late	ses-01	0.553281	1	pearson	slow	DMN-centric
sub-24	washout-early	ses-01	0.15249	1	pearson	slow	DMN-centric
sub-24	washout-late	ses-01	0.346672	1	pearson	slow	DMN-centric
sub-24	early	ses-02	0.545342	1	pearson	slow	DMN-centric
sub-24	late	ses-02	0.449101	1	pearson	slow	DMN-centric
sub-24	washout-early	ses-02	0.642318	1	pearson	slow	DMN-centric
sub-24	washout-late	ses-02	0.123506	1	pearson	slow	DMN-centric
sub-25	late	ses-01	0.52189	1	pearson	slow	DMN-centric
sub-25	washout-early	ses-01	0.477007	1	pearson	slow	DMN-centric
sub-25	washout-late	ses-01	0.419036	1	pearson	slow	DMN-centric
sub-25	early	ses-02	0.284202	1	pearson	slow	DMN-centric
sub-25	late	ses-02	0.434828	1	pearson	slow	DMN-centric
sub-25	washout-early	ses-02	0.515583	1	pearson	slow	DMN-centric
sub-25	washout-late	ses-02	0.568286	1	pearson	slow	DMN-centric
sub-27	late	ses-01	0.749273	1	pearson	slow	DMN-centric
sub-27	washout-early	ses-01	0.589297	1	pearson	slow	DMN-centric
sub-27	washout-late	ses-01	0.372264	1	pearson	slow	DMN-centric
sub-27	early	ses-02	0.42108	1	pearson	slow	DMN-centric
sub-27	late	ses-02	0.647316	1	pearson	slow	DMN-centric
sub-27	washout-early	ses-02	0.45242	1	pearson	slow	DMN-centric
sub-27	washout-late	ses-02	0.729382	1	pearson	slow	DMN-centric
sub-28	late	ses-01	0.716489	1	pearson	slow	DMN-centric
sub-28	washout-early	ses-01	0.479989	1	pearson	slow	DMN-centric
sub-28	washout-late	ses-01	0.333355	1	pearson	slow	DMN-centric
sub-28	early	ses-02	0.576263	1	pearson	slow	DMN-centric
sub-28	late	ses-02	0.311936	1	pearson	slow	DMN-centric
sub-28	washout-early	ses-02	0.553195	1	pearson	slow	DMN-centric
sub-28	washout-late	ses-02	0.35785	1	pearson	slow	DMN-centric
sub-31	late	ses-01	0.260383	1	pearson	slow	DMN-centric
sub-31	washout-early	ses-01	0.514251	1	pearson	slow	DMN-centric
sub-31	washout-late	ses-01	0.718644	1	pearson	slow	DMN-centric
sub-31	early	ses-02	0.598693	1	pearson	slow	DMN-centric
sub-31	late	ses-02	0.354337	1	pearson	slow	DMN-centric
sub-31	washout-early	ses-02	0.609621	1	pearson	slow	DMN-centric
sub-31	washout-late	ses-02	0.175194	1	pearson	slow	DMN-centric
sub-01	late	ses-01	0.365712	2	pearson	slow	Visual-centric
sub-01	washout-early	ses-01	0.360377	2	pearson	slow	Visual-centric
sub-01	washout-late	ses-01	0.433278	2	pearson	slow	Visual-centric
sub-01	early	ses-02	0.310098	2	pearson	slow	Visual-centric
sub-01	late	ses-02	0.623696	2	pearson	slow	Visual-centric
sub-01	washout-early	ses-02	0.645996	2	pearson	slow	Visual-centric
sub-01	washout-late	ses-02	0.442392	2	pearson	slow	Visual-centric
sub-02	late	ses-01	0.566713	2	pearson	slow	Visual-centric
sub-02	washout-early	ses-01	0.510297	2	pearson	slow	Visual-centric
sub-02	washout-late	ses-01	0.648556	2	pearson	slow	Visual-centric
sub-02	early	ses-02	0.64969	2	pearson	slow	Visual-centric
sub-02	late	ses-02	0.476361	2	pearson	slow	Visual-centric
sub-02	washout-early	ses-02	0.662458	2	pearson	slow	Visual-centric
sub-02	washout-late	ses-02	0.678658	2	pearson	slow	Visual-centric
sub-06	late	ses-01	0.422071	2	pearson	slow	Visual-centric
sub-06	washout-early	ses-01	0.567193	2	pearson	slow	Visual-centric
sub-06	washout-late	ses-01	0.799444	2	pearson	slow	Visual-centric
sub-06	early	ses-02	0.526778	2	pearson	slow	Visual-centric
sub-06	late	ses-02	0.353438	2	pearson	slow	Visual-centric
sub-06	washout-early	ses-02	0.253028	2	pearson	slow	Visual-centric
sub-06	washout-late	ses-02	0.294111	2	pearson	slow	Visual-centric
sub-08	late	ses-01	-0.0268095	2	pearson	slow	Visual-centric
sub-08	washout-early	ses-01	0.0613334	2	pearson	slow	Visual-centric
sub-08	washout-late	ses-01	-0.167572	2	pearson	slow	Visual-centric
sub-08	early	ses-02	-0.231421	2	pearson	slow	Visual-centric
sub-08	late	ses-02	-0.132039	2	pearson	slow	Visual-centric
sub-08	washout-early	ses-02	-0.0854031	2	pearson	slow	Visual-centric
sub-08	washout-late	ses-02	-0.0989006	2	pearson	slow	Visual-centric
sub-09	late	ses-01	0.591847	2	pearson	slow	Visual-centric
sub-09	washout-early	ses-01	0.702573	2	pearson	slow	Visual-centric
sub-09	washout-late	ses-01	0.67389	2	pearson	slow	Visual-centric
sub-09	early	ses-02	0.807135	2	pearson	slow	Visual-centric
sub-09	late	ses-02	0.204733	2	pearson	slow	Visual-centric
sub-09	washout-early	ses-02	0.578828	2	pearson	slow	Visual-centric
sub-09	washout-late	ses-02	0.493038	2	pearson	slow	Visual-centric
sub-12	late	ses-01	0.295529	2	pearson	slow	Visual-centric
sub-12	washout-early	ses-01	0.445308	2	pearson	slow	Visual-centric
sub-12	washout-late	ses-01	0.31106	2	pearson	slow	Visual-centric
sub-12	early	ses-02	0.304681	2	pearson	slow	Visual-centric
sub-12	late	ses-02	-0.212682	2	pearson	slow	Visual-centric
sub-12	washout-early	ses-02	0.512657	2	pearson	slow	Visual-centric
sub-12	washout-late	ses-02	0.340492	2	pearson	slow	Visual-centric
sub-13	late	ses-01	0.500265	2	pearson	slow	Visual-centric
sub-13	washout-early	ses-01	0.581711	2	pearson	slow	Visual-centric
sub-13	washout-late	ses-01	0.477746	2	pearson	slow	Visual-centric
sub-13	early	ses-02	0.718367	2	pearson	slow	Visual-centric
sub-13	late	ses-02	0.232908	2	pearson	slow	Visual-centric
sub-13	washout-early	ses-02	0.501955	2	pearson	slow	Visual-centric
sub-13	washout-late	ses-02	0.406756	2	pearson	slow	Visual-centric
sub-14	late	ses-01	0.346172	2	pearson	slow	Visual-centric
sub-14	washout-early	ses-01	0.612632	2	pearson	slow	Visual-centric
sub-14	washout-late	ses-01	0.529572	2	pearson	slow	Visual-centric
sub-14	early	ses-02	0.305273	2	pearson	slow	Visual-centric
sub-14	late	ses-02	0.32291	2	pearson	slow	Visual-centric
sub-14	washout-early	ses-02	0.610195	2	pearson	slow	Visual-centric
sub-14	washout-late	ses-02	0.759146	2	pearson	slow	Visual-centric
sub-16	late	ses-01	0.358922	2	pearson	slow	Visual-centric
sub-16	washout-early	ses-01	0.490295	2	pearson	slow	Visual-centric
sub-16	washout-late	ses-01	0.442249	2	pearson	slow	Visual-centric
sub-16	early	ses-02	0.398228	2	pearson	slow	Visual-centric
sub-16	late	ses-02	0.390134	2	pearson	slow	Visual-centric
sub-16	washout-early	ses-02	0.362806	2	pearson	slow	Visual-centric
sub-16	washout-late	ses-02	0.541589	2	pearson	slow	Visual-centric
sub-18	late	ses-01	0.445961	2	pearson	slow	Visual-centric
sub-18	washout-early	ses-01	0.490193	2	pearson	slow	Visual-centric
sub-18	washout-late	ses-01	0.205637	2	pearson	slow	Visual-centric
sub-18	early	ses-02	0.10918	2	pearson	slow	Visual-centric
sub-18	late	ses-02	0.306107	2	pearson	slow	Visual-centric
sub-18	washout-early	ses-02	0.191639	2	pearson	slow	Visual-centric
sub-18	washout-late	ses-02	0.343319	2	pearson	slow	Visual-centric
sub-23	late	ses-01	0.331486	2	pearson	slow	Visual-centric
sub-23	washout-early	ses-01	0.465807	2	pearson	slow	Visual-centric
sub-23	washout-late	ses-01	0.507131	2	pearson	slow	Visual-centric
sub-23	early	ses-02	0.182128	2	pearson	slow	Visual-centric
sub-23	late	ses-02	0.293537	2	pearson	slow	Visual-centric
sub-23	washout-early	ses-02	0.355783	2	pearson	slow	Visual-centric
sub-23	washout-late	ses-02	0.409803	2	pearson	slow	Visual-centric
sub-24	late	ses-01	0.67635	2	pearson	slow	Visual-centric
sub-24	washout-early	ses-01	0.341511	2	pearson	slow	Visual-centric
sub-24	washout-late	ses-01	0.20346	2	pearson	slow	Visual-centric
sub-24	early	ses-02	0.523177	2	pearson	slow	Visual-centric
sub-24	late	ses-02	0.381264	2	pearson	slow	Visual-centric
sub-24	washout-early	ses-02	0.459781	2	pearson	slow	Visual-centric
sub-24	washout-late	ses-02	0.503177	2	pearson	slow	Visual-centric
sub-25	late	ses-01	0.355191	2	pearson	slow	Visual-centric
sub-25	washout-early	ses-01	0.198991	2	pearson	slow	Visual-centric
sub-25	washout-late	ses-01	0.328433	2	pearson	slow	Visual-centric
sub-25	early	ses-02	0.445572	2	pearson	slow	Visual-centric
sub-25	late	ses-02	0.426654	2	pearson	slow	Visual-centric
sub-25	washout-early	ses-02	0.185897	2	pearson	slow	Visual-centric
sub-25	washout-late	ses-02	0.33301	2	pearson	slow	Visual-centric
sub-27	late	ses-01	0.486194	2	pearson	slow	Visual-centric
sub-27	washout-early	ses-01	0.532775	2	pearson	slow	Visual-centric
sub-27	washout-late	ses-01	0.558232	2	pearson	slow	Visual-centric
sub-27	early	ses-02	0.399826	2	pearson	slow	Visual-centric
sub-27	late	ses-02	0.726814	2	pearson	slow	Visual-centric
sub-27	washout-early	ses-02	0.518633	2	pearson	slow	Visual-centric
sub-27	washout-late	ses-02	0.17642	2	pearson	slow	Visual-centric
sub-28	late	ses-01	-0.0188981	2	pearson	slow	Visual-centric
sub-28	washout-early	ses-01	0.245725	2	pearson	slow	Visual-centric
sub-28	washout-late	ses-01	0.716713	2	pearson	slow	Visual-centric
sub-28	early	ses-02	0.459694	2	pearson	slow	Visual-centric
sub-28	late	ses-02	0.558375	2	pearson	slow	Visual-centric
sub-28	washout-early	ses-02	0.55403	2	pearson	slow	Visual-centric
sub-28	washout-late	ses-02	0.596527	2	pearson	slow	Visual-centric
sub-31	late	ses-01	0.502624	2	pearson	slow	Visual-centric
sub-31	washout-early	ses-01	0.673949	2	pearson	slow	Visual-centric
sub-31	washout-late	ses-01	0.517963	2	pearson	slow	Visual-centric
sub-31	early	ses-02	0.38239	2	pearson	slow	Visual-centric
sub-31	late	ses-02	0.648125	2	pearson	slow	Visual-centric
sub-31	washout-early	ses-02	0.669952	2	pearson	slow	Visual-centric
sub-31	washout-late	ses-02	0.674306	2	pearson	slow	Visual-centric
sub-01	late	ses-01	0.323167	3	pearson	slow	SalVentAttn-centric
sub-01	washout-early	ses-01	0.143463	3	pearson	slow	SalVentAttn-centric
sub-01	washout-late	ses-01	0.258023	3	pearson	slow	SalVentAttn-centric
sub-01	early	ses-02	-0.108583	3	pearson	slow	SalVentAttn-centric
sub-01	late	ses-02	0.232139	3	pearson	slow	SalVentAttn-centric
sub-01	washout-early	ses-02	0.227804	3	pearson	slow	SalVentAttn-centric
sub-01	washout-late	ses-02	0.442812	3	pearson	slow	SalVentAttn-centric
sub-02	late	ses-01	0.0381626	3	pearson	slow	SalVentAttn-centric
sub-02	washout-early	ses-01	0.158615	3	pearson	slow	SalVentAttn-centric
sub-02	washout-late	ses-01	-0.0599038	3	pearson	slow	SalVentAttn-centric
sub-02	early	ses-02	0.601863	3	pearson	slow	SalVentAttn-centric
sub-02	late	ses-02	0.0417397	3	pearson	slow	SalVentAttn-centric
sub-02	washout-early	ses-02	0.672267	3	pearson	slow	SalVentAttn-centric
sub-02	washout-late	ses-02	0.643665	3	pearson	slow	SalVentAttn-centric
sub-06	late	ses-01	0.784655	3	pearson	slow	SalVentAttn-centric
sub-06	washout-early	ses-01	0.34568	3	pearson	slow	SalVentAttn-centric
sub-06	washout-late	ses-01	0.780193	3	pearson	slow	SalVentAttn-centric
sub-06	early	ses-02	0.0552811	3	pearson	slow	SalVentAttn-centric
sub-06	late	ses-02	0.183085	3	pearson	slow	SalVentAttn-centric
sub-06	washout-early	ses-02	0.28933	3	pearson	slow	SalVentAttn-centric
sub-06	washout-late	ses-02	0.534791	3	pearson	slow	SalVentAttn-centric
sub-08	late	ses-01	0.36165	3	pearson	slow	SalVentAttn-centric
sub-08	washout-early	ses-01	0.257777	3	pearson	slow	SalVentAttn-centric
sub-08	washout-late	ses-01	0.536896	3	pearson	slow	SalVentAttn-centric
sub-08	early	ses-02	-0.164559	3	pearson	slow	SalVentAttn-centric
sub-08	late	ses-02	0.0564799	3	pearson	slow	SalVentAttn-centric
sub-08	washout-early	ses-02	-0.146742	3	pearson	slow	SalVentAttn-centric
sub-08	washout-late	ses-02	0.329617	3	pearson	slow	SalVentAttn-centric
sub-09	late	ses-01	0.153745	3	pearson	slow	SalVentAttn-centric
sub-09	washout-early	ses-01	0.370596	3	pearson	slow	SalVentAttn-centric
sub-09	washout-late	ses-01	-0.130838	3	pearson	slow	SalVentAttn-centric
sub-09	early	ses-02	-0.129317	3	pearson	slow	SalVentAttn-centric
sub-09	late	ses-02	0.258101	3	pearson	slow	SalVentAttn-centric
sub-09	washout-early	ses-02	0.0596615	3	pearson	slow	SalVentAttn-centric
sub-09	washout-late	ses-02	-0.0121597	3	pearson	slow	SalVentAttn-centric
sub-12	late	ses-01	-0.229754	3	pearson	slow	SalVentAttn-centric
sub-12	washout-early	ses-01	0.372174	3	pearson	slow	SalVentAttn-centric
sub-12	washout-late	ses-01	0.285535	3	pearson	slow	SalVentAttn-centric
sub-12	early	ses-02	0.420546	3	pearson	slow	SalVentAttn-centric
sub-12	late	ses-02	0.678403	3	pearson	slow	SalVentAttn-centric
sub-12	washout-early	ses-02	0.768384	3	pearson	slow	SalVentAttn-centric
sub-12	washout-late	ses-02	0.60215	3	pearson	slow	SalVentAttn-centric
sub-13	late	ses-01	0.382902	3	pearson	slow	SalVentAttn-centric
sub-13	washout-early	ses-01	-0.125822	3	pearson	slow	SalVentAttn-centric
sub-13	washout-late	ses-01	0.587333	3	pearson	slow	SalVentAttn-centric
sub-13	early	ses-02	0.795164	3	pearson	slow	SalVentAttn-centric
sub-13	late	ses-02	0.561121	3	pearson	slow	SalVentAttn-centric
sub-13	washout-early	ses-02	0.157839	3	pearson	slow	SalVentAttn-centric
sub-13	washout-late	ses-02	0.472701	3	pearson	slow	SalVentAttn-centric
sub-14	late	ses-01	0.220309	3	pearson	slow	SalVentAttn-centric
sub-14	washout-early	ses-01	-0.0448494	3	pearson	slow	SalVentAttn-centric
sub-14	washout-late	ses-01	0.450614	3	pearson	slow	SalVentAttn-centric
sub-14	early	ses-02	-0.364011	3	pearson	slow	SalVentAttn-centric
sub-14	late	ses-02	-0.102205	3	pearson	slow	SalVentAttn-centric
sub-14	washout-early	ses-02	-0.427928	3	pearson	slow	SalVentAttn-centric
sub-14	washout-late	ses-02	-0.184415	3	pearson	slow	SalVentAttn-centric
sub-16	late	ses-01	0.792644	3	pearson	slow	SalVentAttn-centric
sub-16	washout-early	ses-01	0.0443502	3	pearson	slow	SalVentAttn-centric
sub-16	washout-late	ses-01	0.444748	3	pearson	slow	SalVentAttn-centric
sub-16	early	ses-02	0.371836	3	pearson	slow	SalVentAttn-centric
sub-16	late	ses-02	0.257329	3	pearson	slow	SalVentAttn-centric
sub-16	washout-early	ses-02	0.461731	3	pearson	slow	SalVentAttn-centric
sub-16	washout-late	ses-02	0.593386	3	pearson	slow	SalVentAttn-centric
sub-18	late	ses-01	0.318093	3	pearson	slow	SalVentAttn-centric
sub-18	washout-early	ses-01	0.331406	3	pearson	slow	SalVentAttn-centric
sub-18	washout-late	ses-01	0.373412	3	pearson	slow	SalVentAttn-centric
sub-18	early	ses-02	0.555259	3	pearson	slow	SalVentAttn-centric
sub-18	late	ses-02	0.104089	3	pearson	slow	SalVentAttn-centric
sub-18	washout-early	ses-02	0.515374	3	pearson	slow	SalVentAttn-centric
sub-18	washout-late	ses-02	0.144142	3	pearson	slow	SalVentAttn-centric
sub-23	late	ses-01	0.0249825	3	pearson	slow	SalVentAttn-centric
sub-23	washout-early	ses-01	0.197806	3	pearson	slow	SalVentAttn-centric
sub-23	washout-late	ses-01	-0.327837	3	pearson	slow	SalVentAttn-centric
sub-23	early	ses-02	-0.0335393	3	pearson	slow	SalVentAttn-centric
sub-23	late	ses-02	0.458946	3	pearson	slow	SalVentAttn-centric
sub-23	washout-early	ses-02	0.397309	3	pearson	slow	SalVentAttn-centric
sub-23	washout-late	ses-02	0.00765955	3	pearson	slow	SalVentAttn-centric
sub-24	late	ses-01	-0.391075	3	pearson	slow	SalVentAttn-centric
sub-24	washout-early	ses-01	-0.520657	3	pearson	slow	SalVentAttn-centric
sub-24	washout-late	ses-01	0.285823	3	pearson	slow	SalVentAttn-centric
sub-24	early	ses-02	0.178282	3	pearson	slow	SalVentAttn-centric
sub-24	late	ses-02	0.561578	3	pearson	slow	SalVentAttn-centric
sub-24	washout-early	ses-02	0.29144	3	pearson	slow	SalVentAttn-centric
sub-24	washout-late	ses-02	0.309126	3	pearson	slow	SalVentAttn-centric
sub-25	late	ses-01	0.433972	3	pearson	slow	SalVentAttn-centric
sub-25	washout-early	ses-01	-0.0726082	3	pearson	slow	SalVentAttn-centric
sub-25	washout-late	ses-01	0.233553	3	pearson	slow	SalVentAttn-centric
sub-25	early	ses-02	-0.0788779	3	pearson	slow	SalVentAttn-centric
sub-25	late	ses-02	0.205867	3	pearson	slow	SalVentAttn-centric
sub-25	washout-early	ses-02	-0.0234354	3	pearson	slow	SalVentAttn-centric
sub-25	washout-late	ses-02	-0.00716344	3	pearson	slow	SalVentAttn-centric
sub-27	late	ses-01	-0.00977146	3	pearson	slow	SalVentAttn-centric
sub-27	washout-early	ses-01	0.274119	3	pearson	slow	SalVentAttn-centric
sub-27	washout-late	ses-01	-0.511722	3	pearson	slow	SalVentAttn-centric
sub-27	early	ses-02	-0.189091	3	pearson	slow	SalVentAttn-centric
sub-27	late	ses-02	-0.167731	3	pearson	slow	SalVentAttn-centric
sub-27	washout-early	ses-02	-0.0475623	3	pearson	slow	SalVentAttn-centric
sub-27	washout-late	ses-02	-0.120321	3	pearson	slow	SalVentAttn-centric
sub-28	late	ses-01	-0.277616	3	pearson	slow	SalVentAttn-centric
sub-28	washout-early	ses-01	-0.091324	3	pearson	slow	SalVentAttn-centric
sub-28	washout-late	ses-01	0.0229773	3	pearson	slow	SalVentAttn-centric
sub-28	early	ses-02	0.063043	3	pearson	slow	SalVentAttn-centric
sub-28	late	ses-02	-0.2162	3	pearson	slow	SalVentAttn-centric
sub-28	washout-early	ses-02	-0.0855653	3	pearson	slow	SalVentAttn-centric
sub-28	washout-late	ses-02	-0.0305856	3	pearson	slow	SalVentAttn-centric
sub-31	late	ses-01	0.490001	3	pearson	slow	SalVentAttn-centric
sub-31	washout-early	ses-01	0.184381	3	pearson	slow	SalVentAttn-centric
sub-31	washout-late	ses-01	0.365618	3	pearson	slow	SalVentAttn-centric
sub-31	early	ses-02	-0.116701	3	pearson	slow	SalVentAttn-centric
sub-31	late	ses-02	0.500266	3	pearson	slow	SalVentAttn-centric
sub-31	washout-early	ses-02	-0.0453699	3	pearson	slow	SalVentAttn-centric
sub-31	washout-late	ses-02	0.174079	3	pearson	slow	SalVentAttn-centric
sub-01	late	ses-01	0.285564	4	pearson	slow	Sensorimotor-centric
sub-01	washout-early	ses-01	-0.395553	4	pearson	slow	Sensorimotor-centric
sub-01	washout-late	ses-01	0.321622	4	pearson	slow	Sensorimotor-centric
sub-01	early	ses-02	0.317038	4	pearson	slow	Sensorimotor-centric
sub-01	late	ses-02	0.288816	4	pearson	slow	Sensorimotor-centric
sub-01	washout-early	ses-02	0.134167	4	pearson	slow	Sensorimotor-centric
sub-01	washout-late	ses-02	-0.066288	4	pearson	slow	Sensorimotor-centric
sub-02	late	ses-01	0.176192	4	pearson	slow	Sensorimotor-centric
sub-02	washout-early	ses-01	0.300118	4	pearson	slow	Sensorimotor-centric
sub-02	washout-late	ses-01	0.47311	4	pearson	slow	Sensorimotor-centric
sub-02	early	ses-02	0.063729	4	pearson	slow	Sensorimotor-centric
sub-02	late	ses-02	-0.0766585	4	pearson	slow	Sensorimotor-centric
sub-02	washout-early	ses-02	0.214998	4	pearson	slow	Sensorimotor-centric
sub-02	washout-late	ses-02	0.00389837	4	pearson	slow	Sensorimotor-centric
sub-06	late	ses-01	0.0714578	4	pearson	slow	Sensorimotor-centric
sub-06	washout-early	ses-01	0.679046	4	pearson	slow	Sensorimotor-centric
sub-06	washout-late	ses-01	0.854403	4	pearson	slow	Sensorimotor-centric
sub-06	early	ses-02	0.861732	4	pearson	slow	Sensorimotor-centric
sub-06	late	ses-02	0.0531244	4	pearson	slow	Sensorimotor-centric
sub-06	washout-early	ses-02	0.768024	4	pearson	slow	Sensorimotor-centric
sub-06	washout-late	ses-02	0.558897	4	pearson	slow	Sensorimotor-centric
sub-08	late	ses-01	0.566392	4	pearson	slow	Sensorimotor-centric
sub-08	washout-early	ses-01	0.201106	4	pearson	slow	Sensorimotor-centric
sub-08	washout-late	ses-01	0.748849	4	pearson	slow	Sensorimotor-centric
sub-08	early	ses-02	0.431317	4	pearson	slow	Sensorimotor-centric
sub-08	late	ses-02	0.225245	4	pearson	slow	Sensorimotor-centric
sub-08	washout-early	ses-02	0.575644	4	pearson	slow	Sensorimotor-centric
sub-08	washout-late	ses-02	0.0313658	4	pearson	slow	Sensorimotor-centric
sub-09	late	ses-01	0.305599	4	pearson	slow	Sensorimotor-centric
sub-09	washout-early	ses-01	0.499793	4	pearson	slow	Sensorimotor-centric
sub-09	washout-late	ses-01	-0.0813564	4	pearson	slow	Sensorimotor-centric
sub-09	early	ses-02	0.177974	4	pearson	slow	Sensorimotor-centric
sub-09	late	ses-02	0.784717	4	pearson	slow	Sensorimotor-centric
sub-09	washout-early	ses-02	0.26996	4	pearson	slow	Sensorimotor-centric
sub-09	washout-late	ses-02	0.385522	4	pearson	slow	Sensorimotor-centric
sub-12	late	ses-01	0.561303	4	pearson	slow	Sensorimotor-centric
sub-12	washout-early	ses-01	0.643658	4	pearson	slow	Sensorimotor-centric
sub-12	washout-late	ses-01	0.625642	4	pearson	slow	Sensorimotor-centric
sub-12	early	ses-02	0.698827	4	pearson	slow	Sensorimotor-centric
sub-12	late	ses-02	0.455179	4	pearson	slow	Sensorimotor-centric
sub-12	washout-early	ses-02	0.830104	4	pearson	slow	Sensorimotor-centric
sub-12	washout-late	ses-02	0.75082	4	pearson	slow	Sensorimotor-centric
sub-13	late	ses-01	0.727885	4	pearson	slow	Sensorimotor-centric
sub-13	washout-early	ses-01	0.706933	4	pearson	slow	Sensorimotor-centric
sub-13	washout-late	ses-01	0.807529	4	pearson	slow	Sensorimotor-centric
sub-13	early	ses-02	0.357588	4	pearson	slow	Sensorimotor-centric
sub-13	late	ses-02	0.246379	4	pearson	slow	Sensorimotor-centric
sub-13	washout-early	ses-02	0.600285	4	pearson	slow	Sensorimotor-centric
sub-13	washout-late	ses-02	0.73974	4	pearson	slow	Sensorimotor-centric
sub-14	late	ses-01	0.0449188	4	pearson	slow	Sensorimotor-centric
sub-14	washout-early	ses-01	0.741163	4	pearson	slow	Sensorimotor-centric
sub-14	washout-late	ses-01	0.021716	4	pearson	slow	Sensorimotor-centric
sub-14	early	ses-02	0.387707	4	pearson	slow	Sensorimotor-centric
sub-14	late	ses-02	0.0856576	4	pearson	slow	Sensorimotor-centric
sub-14	washout-early	ses-02	0.591059	4	pearson	slow	Sensorimotor-centric
sub-14	washout-late	ses-02	0.0739054	4	pearson	slow	Sensorimotor-centric
sub-16	late	ses-01	0.332789	4	pearson	slow	Sensorimotor-centric
sub-16	washout-early	ses-01	0.228988	4	pearson	slow	Sensorimotor-centric
sub-16	washout-late	ses-01	0.295082	4	pearson	slow	Sensorimotor-centric
sub-16	early	ses-02	0.422733	4	pearson	slow	Sensorimotor-centric
sub-16	late	ses-02	0.258398	4	pearson	slow	Sensorimotor-centric
sub-16	washout-early	ses-02	0.396182	4	pearson	slow	Sensorimotor-centric
sub-16	washout-late	ses-02	0.646258	4	pearson	slow	Sensorimotor-centric
sub-18	late	ses-01	0.449946	4	pearson	slow	Sensorimotor-centric
sub-18	washout-early	ses-01	0.552265	4	pearson	slow	Sensorimotor-centric
sub-18	washout-late	ses-01	0.622438	4	pearson	slow	Sensorimotor-centric
sub-18	early	ses-02	0.762734	4	pearson	slow	Sensorimotor-centric
sub-18	late	ses-02	0.655866	4	pearson	slow	Sensorimotor-centric
sub-18	washout-early	ses-02	0.343561	4	pearson	slow	Sensorimotor-centric
sub-18	washout-late	ses-02	0.164568	4	pearson	slow	Sensorimotor-centric
sub-23	late	ses-01	0.0287488	4	pearson	slow	Sensorimotor-centric
sub-23	washout-early	ses-01	-0.208593	4	pearson	slow	Sensorimotor-centric
sub-23	washout-late	ses-01	0.547863	4	pearson	slow	Sensorimotor-centric
sub-23	early	ses-02	0.0553653	4	pearson	slow	Sensorimotor-centric
sub-23	late	ses-02	-0.421314	4	pearson	slow	Sensorimotor-centric
sub-23	washout-early	ses-02	0.122092	4	pearson	slow	Sensorimotor-centric
sub-23	washout-late	ses-02	0.245161	4	pearson	slow	Sensorimotor-centric
sub-24	late	ses-01	0.266776	4	pearson	slow	Sensorimotor-centric
sub-24	washout-early	ses-01	-0.219402	4	pearson	slow	Sensorimotor-centric
sub-24	washout-late	ses-01	0.331192	4	pearson	slow	Sensorimotor-centric
sub-24	early	ses-02	0.627061	4	pearson	slow	Sensorimotor-centric
sub-24	late	ses-02	0.0995256	4	pearson	slow	Sensorimotor-centric
sub-24	washout-early	ses-02	0.139733	4	pearson	slow	Sensorimotor-centric
sub-24	washout-late	ses-02	0.630645	4	pearson	slow	Sensorimotor-centric
sub-25	late	ses-01	0.458944	4	pearson	slow	Sensorimotor-centric
sub-25	washout-early	ses-01	0.0955696	4	pearson	slow	Sensorimotor-centric
sub-25	washout-late	ses-01	0.757422	4	pearson	slow	Sensorimotor-centric
sub-25	early	ses-02	0.333882	4	pearson	slow	Sensorimotor-centric
sub-25	late	ses-02	0.52062	4	pearson	slow	Sensorimotor-centric
sub-25	washout-early	ses-02	-0.0504578	4	pearson	slow	Sensorimotor-centric
sub-25	washout-late	ses-02	-0.0475629	4	pearson	slow	Sensorimotor-centric
sub-27	late	ses-01	0.343292	4	pearson	slow	Sensorimotor-centric
sub-27	washout-early	ses-01	0.431611	4	pearson	slow	Sensorimotor-centric
sub-27	washout-late	ses-01	0.572099	4	pearson	slow	Sensorimotor-centric
sub-27	early	ses-02	0.71972	4	pearson	slow	Sensorimotor-centric
sub-27	late	ses-02	-0.0277869	4	pearson	slow	Sensorimotor-centric
sub-27	washout-early	ses-02	0.174881	4	pearson	slow	Sensorimotor-centric
sub-27	washout-late	ses-02	0.185981	4	pearson	slow	Sensorimotor-centric
sub-28	late	ses-01	0.266236	4	pearson	slow	Sensorimotor-centric
sub-28	washout-early	ses-01	0.690744	4	pearson	slow	Sensorimotor-centric
sub-28	washout-late	ses-01	0.326203	4	pearson	slow	Sensorimotor-centric
sub-28	early	ses-02	0.508911	4	pearson	slow	Sensorimotor-centric
sub-28	late	ses-02	0.344796	4	pearson	slow	Sensorimotor-centric
sub-28	washout-early	ses-02	0.208723	4	pearson	slow	Sensorimotor-centric
sub-28	washout-late	ses-02	0.603086	4	pearson	slow	Sensorimotor-centric
sub-31	late	ses-01	0.559822	4	pearson	slow	Sensorimotor-centric
sub-31	washout-early	ses-01	0.242628	4	pearson	slow	Sensorimotor-centric
sub-31	washout-late	ses-01	0.383357	4	pearson	slow	Sensorimotor-centric
sub-31	early	ses-02	0.391448	4	pearson	slow	Sensorimotor-centric
sub-31	late	ses-02	0.453296	4	pearson	slow	Sensorimotor-centric
sub-31	washout-early	ses-02	0.54935	4	pearson	slow	Sensorimotor-centric
sub-31	washout-late	ses-02	0.775758	4	pearson	slow	Sensorimotor-centric

## Sheet: figS3
roi	sub	epoch	ses	mean_bold_z
7Networks_LH_Cont_Par_6	sub-01	base	ses-01	2.99175
7Networks_LH_Cont_Par_6	sub-01	base	ses-02	0.409948
7Networks_LH_Cont_Par_6	sub-01	early	ses-01	1.03677
7Networks_LH_Cont_Par_6	sub-01	early	ses-02	0.144114
7Networks_LH_Cont_Par_6	sub-01	late	ses-01	-1.43578
7Networks_LH_Cont_Par_6	sub-01	late	ses-02	-0.974368
7Networks_LH_Cont_Par_6	sub-01	washout-early	ses-01	-1.28977
7Networks_LH_Cont_Par_6	sub-01	washout-early	ses-02	1.6661
7Networks_LH_Cont_Par_6	sub-01	washout-late	ses-01	-2.10913
7Networks_LH_Cont_Par_6	sub-01	washout-late	ses-02	0.0812018
7Networks_LH_Cont_Par_6	sub-02	base	ses-01	0.147
7Networks_LH_Cont_Par_6	sub-02	base	ses-02	-0.0934021
7Networks_LH_Cont_Par_6	sub-02	early	ses-01	1.31161
7Networks_LH_Cont_Par_6	sub-02	early	ses-02	1.1689
7Networks_LH_Cont_Par_6	sub-02	late	ses-01	-0.280979
7Networks_LH_Cont_Par_6	sub-02	late	ses-02	0.171021
7Networks_LH_Cont_Par_6	sub-02	washout-early	ses-01	0.93523
7Networks_LH_Cont_Par_6	sub-02	washout-early	ses-02	1.41499
7Networks_LH_Cont_Par_6	sub-02	washout-late	ses-01	-0.623824
7Networks_LH_Cont_Par_6	sub-02	washout-late	ses-02	1.87847
7Networks_LH_Cont_Par_6	sub-03	base	ses-01	-1.58167
7Networks_LH_Cont_Par_6	sub-03	base	ses-02	-1.51028
7Networks_LH_Cont_Par_6	sub-03	early	ses-01	-0.918633
7Networks_LH_Cont_Par_6	sub-03	early	ses-02	-0.0225688
7Networks_LH_Cont_Par_6	sub-03	late	ses-01	0.0741146
7Networks_LH_Cont_Par_6	sub-03	late	ses-02	1.91684
7Networks_LH_Cont_Par_6	sub-03	washout-early	ses-01	0.278812
7Networks_LH_Cont_Par_6	sub-03	washout-early	ses-02	-1.34896
7Networks_LH_Cont_Par_6	sub-03	washout-late	ses-01	-1.96679
7Networks_LH_Cont_Par_6	sub-03	washout-late	ses-02	-1.94318
7Networks_LH_Cont_Par_6	sub-04	base	ses-01	1.86936
7Networks_LH_Cont_Par_6	sub-04	early	ses-01	0.178728
7Networks_LH_Cont_Par_6	sub-04	late	ses-01	0.049402
7Networks_LH_Cont_Par_6	sub-04	washout-early	ses-01	0.17182
7Networks_LH_Cont_Par_6	sub-04	washout-early	ses-02	-1.63881
7Networks_LH_Cont_Par_6	sub-04	washout-late	ses-01	0.221851
7Networks_LH_Cont_Par_6	sub-04	washout-late	ses-02	-1.51889
7Networks_LH_Cont_Par_6	sub-05	base	ses-01	-0.590718
7Networks_LH_Cont_Par_6	sub-05	base	ses-02	-0.314596
7Networks_LH_Cont_Par_6	sub-05	early	ses-01	0.11135
7Networks_LH_Cont_Par_6	sub-05	early	ses-02	-0.387603
7Networks_LH_Cont_Par_6	sub-05	late	ses-01	0.531159
7Networks_LH_Cont_Par_6	sub-05	late	ses-02	-1.47498
7Networks_LH_Cont_Par_6	sub-05	washout-early	ses-01	-0.739436
7Networks_LH_Cont_Par_6	sub-05	washout-early	ses-02	0.822128
7Networks_LH_Cont_Par_6	sub-05	washout-late	ses-01	-0.631689
7Networks_LH_Cont_Par_6	sub-05	washout-late	ses-02	-0.446243
7Networks_LH_Cont_Par_6	sub-06	base	ses-01	0.91955
7Networks_LH_Cont_Par_6	sub-06	base	ses-02	-0.118039
7Networks_LH_Cont_Par_6	sub-06	early	ses-01	0.415454
7Networks_LH_Cont_Par_6	sub-06	early	ses-02	1.47633
7Networks_LH_Cont_Par_6	sub-06	late	ses-01	-1.91361
7Networks_LH_Cont_Par_6	sub-06	late	ses-02	0.300627
7Networks_LH_Cont_Par_6	sub-06	washout-early	ses-01	-1.40687
7Networks_LH_Cont_Par_6	sub-06	washout-early	ses-02	-0.579141
7Networks_LH_Cont_Par_6	sub-06	washout-late	ses-01	0.419815
7Networks_LH_Cont_Par_6	sub-06	washout-late	ses-02	0.0362517
7Networks_LH_Cont_Par_6	sub-07	base	ses-01	-1.60153
7Networks_LH_Cont_Par_6	sub-07	base	ses-02	0.557932
7Networks_LH_Cont_Par_6	sub-07	early	ses-01	1.89731
7Networks_LH_Cont_Par_6	sub-07	early	ses-02	-0.205864
7Networks_LH_Cont_Par_6	sub-07	late	ses-01	-0.60023
7Networks_LH_Cont_Par_6	sub-07	late	ses-02	0.268699
7Networks_LH_Cont_Par_6	sub-07	washout-early	ses-01	0.275792
7Networks_LH_Cont_Par_6	sub-07	washout-early	ses-02	-0.350488
7Networks_LH_Cont_Par_6	sub-07	washout-late	ses-01	-0.0734633
7Networks_LH_Cont_Par_6	sub-07	washout-late	ses-02	0.00257455
7Networks_LH_Cont_Par_6	sub-08	base	ses-01	-0.84536
7Networks_LH_Cont_Par_6	sub-08	base	ses-02	0.291428
7Networks_LH_Cont_Par_6	sub-08	early	ses-01	1.31385
7Networks_LH_Cont_Par_6	sub-08	early	ses-02	-1.63008
7Networks_LH_Cont_Par_6	sub-08	late	ses-01	0.00743069
7Networks_LH_Cont_Par_6	sub-08	late	ses-02	0.607657
7Networks_LH_Cont_Par_6	sub-08	washout-early	ses-01	0.574529
7Networks_LH_Cont_Par_6	sub-08	washout-early	ses-02	-1.06364
7Networks_LH_Cont_Par_6	sub-08	washout-late	ses-01	-0.808847
7Networks_LH_Cont_Par_6	sub-08	washout-late	ses-02	0.0537526
7Networks_LH_Cont_Par_6	sub-09	base	ses-01	1.65725
7Networks_LH_Cont_Par_6	sub-09	base	ses-02	-1.45824
7Networks_LH_Cont_Par_6	sub-09	early	ses-01	1.08501
7Networks_LH_Cont_Par_6	sub-09	early	ses-02	-1.03861
7Networks_LH_Cont_Par_6	sub-09	late	ses-01	1.14359
7Networks_LH_Cont_Par_6	sub-09	late	ses-02	1.29414
7Networks_LH_Cont_Par_6	sub-09	washout-early	ses-01	-0.41063
7Networks_LH_Cont_Par_6	sub-09	washout-early	ses-02	0.635984
7Networks_LH_Cont_Par_6	sub-09	washout-late	ses-01	-0.800991
7Networks_LH_Cont_Par_6	sub-09	washout-late	ses-02	0.0940269
7Networks_LH_Cont_Par_6	sub-10	base	ses-01	0.342314
7Networks_LH_Cont_Par_6	sub-10	base	ses-02	1.26955
7Networks_LH_Cont_Par_6	sub-10	early	ses-01	0.516213
7Networks_LH_Cont_Par_6	sub-10	early	ses-02	2.28508
7Networks_LH_Cont_Par_6	sub-10	late	ses-01	-0.912151
7Networks_LH_Cont_Par_6	sub-10	late	ses-02	-0.295668
7Networks_LH_Cont_Par_6	sub-10	washout-early	ses-01	-1.12454
7Networks_LH_Cont_Par_6	sub-10	washout-early	ses-02	0.223736
7Networks_LH_Cont_Par_6	sub-10	washout-late	ses-01	-0.678269
7Networks_LH_Cont_Par_6	sub-10	washout-late	ses-02	-1.79048
7Networks_LH_Cont_Par_6	sub-11	base	ses-01	0.392848
7Networks_LH_Cont_Par_6	sub-11	base	ses-02	0.900734
7Networks_LH_Cont_Par_6	sub-11	early	ses-01	0.181267
7Networks_LH_Cont_Par_6	sub-11	early	ses-02	-1.06709
7Networks_LH_Cont_Par_6	sub-11	late	ses-01	1.10249
7Networks_LH_Cont_Par_6	sub-11	late	ses-02	0.456052
7Networks_LH_Cont_Par_6	sub-11	washout-early	ses-01	-0.337193
7Networks_LH_Cont_Par_6	sub-11	washout-early	ses-02	0.490094
7Networks_LH_Cont_Par_6	sub-11	washout-late	ses-01	0.557871
7Networks_LH_Cont_Par_6	sub-11	washout-late	ses-02	-0.696699
7Networks_LH_Cont_Par_6	sub-12	base	ses-01	0.829921
7Networks_LH_Cont_Par_6	sub-12	base	ses-02	0.0229791
7Networks_LH_Cont_Par_6	sub-12	early	ses-01	0.718908
7Networks_LH_Cont_Par_6	sub-12	early	ses-02	1.18379
7Networks_LH_Cont_Par_6	sub-12	late	ses-01	1.41632
7Networks_LH_Cont_Par_6	sub-12	late	ses-02	0.331553
7Networks_LH_Cont_Par_6	sub-12	washout-early	ses-01	0.575439
7Networks_LH_Cont_Par_6	sub-12	washout-early	ses-02	0.776992
7Networks_LH_Cont_Par_6	sub-12	washout-late	ses-01	-0.387711
7Networks_LH_Cont_Par_6	sub-12	washout-late	ses-02	2.00545
7Networks_LH_Cont_Par_6	sub-13	base	ses-01	-0.76122
7Networks_LH_Cont_Par_6	sub-13	base	ses-02	-2.84391
7Networks_LH_Cont_Par_6	sub-13	early	ses-01	0.338769
7Networks_LH_Cont_Par_6	sub-13	early	ses-02	0.544625
7Networks_LH_Cont_Par_6	sub-13	late	ses-01	-0.227135
7Networks_LH_Cont_Par_6	sub-13	late	ses-02	-0.214393
7Networks_LH_Cont_Par_6	sub-13	washout-early	ses-01	-0.170899
7Networks_LH_Cont_Par_6	sub-13	washout-early	ses-02	1.88658
7Networks_LH_Cont_Par_6	sub-13	washout-late	ses-01	0.956592
7Networks_LH_Cont_Par_6	sub-13	washout-late	ses-02	0.331097
7Networks_LH_Cont_Par_6	sub-14	base	ses-01	0.072595
7Networks_LH_Cont_Par_6	sub-14	base	ses-02	1.93099
7Networks_LH_Cont_Par_6	sub-14	early	ses-01	1.06421
7Networks_LH_Cont_Par_6	sub-14	early	ses-02	-1.22379
7Networks_LH_Cont_Par_6	sub-14	late	ses-01	2.27287
7Networks_LH_Cont_Par_6	sub-14	late	ses-02	1.65566
7Networks_LH_Cont_Par_6	sub-14	washout-early	ses-01	-0.622167
7Networks_LH_Cont_Par_6	sub-14	washout-early	ses-02	0.708819
7Networks_LH_Cont_Par_6	sub-14	washout-late	ses-01	0.174746
7Networks_LH_Cont_Par_6	sub-14	washout-late	ses-02	-0.737906
7Networks_LH_Cont_Par_6	sub-15	base	ses-01	0.277706
7Networks_LH_Cont_Par_6	sub-15	base	ses-02	0.946209
7Networks_LH_Cont_Par_6	sub-15	early	ses-01	0.654143
7Networks_LH_Cont_Par_6	sub-15	early	ses-02	0.693455
7Networks_LH_Cont_Par_6	sub-15	late	ses-01	-1.13705
7Networks_LH_Cont_Par_6	sub-15	late	ses-02	0.0404837
7Networks_LH_Cont_Par_6	sub-15	washout-early	ses-01	1.26445
7Networks_LH_Cont_Par_6	sub-15	washout-early	ses-02	-0.27103
7Networks_LH_Cont_Par_6	sub-15	washout-late	ses-01	-0.198432
7Networks_LH_Cont_Par_6	sub-15	washout-late	ses-02	0.779618
7Networks_LH_Cont_Par_6	sub-16	base	ses-01	1.20186
7Networks_LH_Cont_Par_6	sub-16	base	ses-02	-0.852294
7Networks_LH_Cont_Par_6	sub-16	early	ses-01	-1.46193
7Networks_LH_Cont_Par_6	sub-16	early	ses-02	0.501416
7Networks_LH_Cont_Par_6	sub-16	late	ses-01	0.153225
7Networks_LH_Cont_Par_6	sub-16	late	ses-02	-0.766725
7Networks_LH_Cont_Par_6	sub-16	washout-early	ses-01	2.10745
7Networks_LH_Cont_Par_6	sub-16	washout-early	ses-02	0.574843
7Networks_LH_Cont_Par_6	sub-16	washout-late	ses-01	-0.0141757
7Networks_LH_Cont_Par_6	sub-16	washout-late	ses-02	-1.2329
7Networks_LH_Cont_Par_6	sub-17	base	ses-01	-0.0570971
7Networks_LH_Cont_Par_6	sub-17	base	ses-02	-1.54346
7Networks_LH_Cont_Par_6	sub-17	early	ses-01	0.380123
7Networks_LH_Cont_Par_6	sub-17	early	ses-02	0.707778
7Networks_LH_Cont_Par_6	sub-17	late	ses-01	-1.96469
7Networks_LH_Cont_Par_6	sub-17	late	ses-02	-1.14742
7Networks_LH_Cont_Par_6	sub-17	washout-early	ses-01	-1.37775
7Networks_LH_Cont_Par_6	sub-17	washout-early	ses-02	-1.26102
7Networks_LH_Cont_Par_6	sub-17	washout-late	ses-01	-0.880925
7Networks_LH_Cont_Par_6	sub-17	washout-late	ses-02	0.323915
7Networks_LH_Cont_Par_6	sub-18	base	ses-01	0.725103
7Networks_LH_Cont_Par_6	sub-18	base	ses-02	-0.599976
7Networks_LH_Cont_Par_6	sub-18	early	ses-01	-0.508439
7Networks_LH_Cont_Par_6	sub-18	early	ses-02	-1.75343
7Networks_LH_Cont_Par_6	sub-18	late	ses-01	0.140416
7Networks_LH_Cont_Par_6	sub-18	late	ses-02	2.15114
7Networks_LH_Cont_Par_6	sub-18	washout-early	ses-01	-0.619177
7Networks_LH_Cont_Par_6	sub-18	washout-early	ses-02	0.262637
7Networks_LH_Cont_Par_6	sub-18	washout-late	ses-01	-0.691047
7Networks_LH_Cont_Par_6	sub-18	washout-late	ses-02	-0.203132
7Networks_LH_Cont_Par_6	sub-19	base	ses-01	-1.22505
7Networks_LH_Cont_Par_6	sub-19	base	ses-02	1.13787
7Networks_LH_Cont_Par_6	sub-19	early	ses-01	0.491171
7Networks_LH_Cont_Par_6	sub-19	early	ses-02	1.15125
7Networks_LH_Cont_Par_6	sub-19	late	ses-01	1.59858
7Networks_LH_Cont_Par_6	sub-19	late	ses-02	0.921007
7Networks_LH_Cont_Par_6	sub-19	washout-early	ses-01	0.649058
7Networks_LH_Cont_Par_6	sub-19	washout-early	ses-02	-0.515345
7Networks_LH_Cont_Par_6	sub-19	washout-late	ses-01	1.44254
7Networks_LH_Cont_Par_6	sub-19	washout-late	ses-02	-1.29353
7Networks_LH_Cont_Par_6	sub-20	base	ses-01	-0.440732
7Networks_LH_Cont_Par_6	sub-20	base	ses-02	0.467341
7Networks_LH_Cont_Par_6	sub-20	early	ses-01	-1.08548
7Networks_LH_Cont_Par_6	sub-20	early	ses-02	-0.19595
7Networks_LH_Cont_Par_6	sub-20	late	ses-01	-1.86867
7Networks_LH_Cont_Par_6	sub-20	late	ses-02	0.537869
7Networks_LH_Cont_Par_6	sub-20	washout-early	ses-01	-0.641368
7Networks_LH_Cont_Par_6	sub-20	washout-early	ses-02	0.0996656
7Networks_LH_Cont_Par_6	sub-20	washout-late	ses-01	1.40781
7Networks_LH_Cont_Par_6	sub-20	washout-late	ses-02	0.32609
7Networks_LH_Cont_Par_6	sub-21	base	ses-01	-2.2153
7Networks_LH_Cont_Par_6	sub-21	base	ses-02	-0.0548557
7Networks_LH_Cont_Par_6	sub-21	early	ses-01	2.01341
7Networks_LH_Cont_Par_6	sub-21	early	ses-02	-1.63265
7Networks_LH_Cont_Par_6	sub-21	late	ses-01	-0.160124
7Networks_LH_Cont_Par_6	sub-21	late	ses-02	-0.437856
7Networks_LH_Cont_Par_6	sub-21	washout-early	ses-01	0.392242
7Networks_LH_Cont_Par_6	sub-21	washout-early	ses-02	-0.798466
7Networks_LH_Cont_Par_6	sub-21	washout-late	ses-01	0.507974
7Networks_LH_Cont_Par_6	sub-21	washout-late	ses-02	-0.541509
7Networks_LH_Cont_Par_6	sub-22	base	ses-01	0.434766
7Networks_LH_Cont_Par_6	sub-22	base	ses-02	-0.322952
7Networks_LH_Cont_Par_6	sub-22	early	ses-01	2.69013
7Networks_LH_Cont_Par_6	sub-22	early	ses-02	1.42104
7Networks_LH_Cont_Par_6	sub-22	late	ses-01	-1.29635
7Networks_LH_Cont_Par_6	sub-22	late	ses-02	-1.4042
7Networks_LH_Cont_Par_6	sub-22	washout-early	ses-01	0.101737
7Networks_LH_Cont_Par_6	sub-22	washout-early	ses-02	-0.451044
7Networks_LH_Cont_Par_6	sub-22	washout-late	ses-01	-1.08987
7Networks_LH_Cont_Par_6	sub-22	washout-late	ses-02	1.36605
7Networks_LH_Cont_Par_6	sub-23	base	ses-01	-0.176606
7Networks_LH_Cont_Par_6	sub-23	base	ses-02	-0.481782
7Networks_LH_Cont_Par_6	sub-23	early	ses-01	1.20917
7Networks_LH_Cont_Par_6	sub-23	early	ses-02	-0.891577
7Networks_LH_Cont_Par_6	sub-23	late	ses-01	0.397547
7Networks_LH_Cont_Par_6	sub-23	late	ses-02	-0.690787
7Networks_LH_Cont_Par_6	sub-23	washout-early	ses-01	1.13927
7Networks_LH_Cont_Par_6	sub-23	washout-early	ses-02	1.19003
7Networks_LH_Cont_Par_6	sub-23	washout-late	ses-01	-0.750206
7Networks_LH_Cont_Par_6	sub-23	washout-late	ses-02	0.141026
7Networks_LH_Cont_Par_6	sub-24	base	ses-01	1.26645
7Networks_LH_Cont_Par_6	sub-24	base	ses-02	1.87033
7Networks_LH_Cont_Par_6	sub-24	early	ses-01	-2.1652
7Networks_LH_Cont_Par_6	sub-24	early	ses-02	0.860854
7Networks_LH_Cont_Par_6	sub-24	late	ses-01	0.143767
7Networks_LH_Cont_Par_6	sub-24	late	ses-02	0.503069
7Networks_LH_Cont_Par_6	sub-24	washout-early	ses-01	-1.69999
7Networks_LH_Cont_Par_6	sub-24	washout-early	ses-02	0.103755
7Networks_LH_Cont_Par_6	sub-24	washout-late	ses-01	-0.436183
7Networks_LH_Cont_Par_6	sub-24	washout-late	ses-02	-0.693522
7Networks_LH_Cont_Par_6	sub-25	base	ses-01	-0.221897
7Networks_LH_Cont_Par_6	sub-25	base	ses-02	0.0473112
7Networks_LH_Cont_Par_6	sub-25	early	ses-01	-0.643068
7Networks_LH_Cont_Par_6	sub-25	early	ses-02	-0.669852
7Networks_LH_Cont_Par_6	sub-25	late	ses-01	-1.74185
7Networks_LH_Cont_Par_6	sub-25	late	ses-02	0.904583
7Networks_LH_Cont_Par_6	sub-25	washout-early	ses-01	0.514109
7Networks_LH_Cont_Par_6	sub-25	washout-early	ses-02	-2.31823
7Networks_LH_Cont_Par_6	sub-25	washout-late	ses-01	0.239634
7Networks_LH_Cont_Par_6	sub-25	washout-late	ses-02	-0.370635
7Networks_LH_Cont_Par_6	sub-26	base	ses-01	-2.0647
7Networks_LH_Cont_Par_6	sub-26	base	ses-02	1.86478
7Networks_LH_Cont_Par_6	sub-26	early	ses-01	0.142425
7Networks_LH_Cont_Par_6	sub-26	early	ses-02	-0.415085
7Networks_LH_Cont_Par_6	sub-26	late	ses-01	0.173311
7Networks_LH_Cont_Par_6	sub-26	late	ses-02	-0.584595
7Networks_LH_Cont_Par_6	sub-26	washout-early	ses-01	1.47505
7Networks_LH_Cont_Par_6	sub-26	washout-early	ses-02	0.0696497
7Networks_LH_Cont_Par_6	sub-26	washout-late	ses-01	0.473885
7Networks_LH_Cont_Par_6	sub-26	washout-late	ses-02	-0.397894
7Networks_LH_Cont_Par_6	sub-27	base	ses-01	-0.645103
7Networks_LH_Cont_Par_6	sub-27	base	ses-02	1.12875
7Networks_LH_Cont_Par_6	sub-27	early	ses-01	0.304168
7Networks_LH_Cont_Par_6	sub-27	early	ses-02	1.7279
7Networks_LH_Cont_Par_6	sub-27	late	ses-01	0.32805
7Networks_LH_Cont_Par_6	sub-27	late	ses-02	-0.120657
7Networks_LH_Cont_Par_6	sub-27	washout-early	ses-01	0.377478
7Networks_LH_Cont_Par_6	sub-27	washout-early	ses-02	-0.225215
7Networks_LH_Cont_Par_6	sub-27	washout-late	ses-01	0.49015
7Networks_LH_Cont_Par_6	sub-27	washout-late	ses-02	-1.17966
7Networks_LH_Cont_Par_6	sub-28	base	ses-01	0.537731
7Networks_LH_Cont_Par_6	sub-28	base	ses-02	0.252775
7Networks_LH_Cont_Par_6	sub-28	early	ses-01	-2.13505
7Networks_LH_Cont_Par_6	sub-28	early	ses-02	0.172378
7Networks_LH_Cont_Par_6	sub-28	late	ses-01	-1.23805
7Networks_LH_Cont_Par_6	sub-28	late	ses-02	-0.988469
7Networks_LH_Cont_Par_6	sub-28	washout-early	ses-01	-1.63252
7Networks_LH_Cont_Par_6	sub-28	washout-early	ses-02	0.972509
7Networks_LH_Cont_Par_6	sub-28	washout-late	ses-01	1.06181
7Networks_LH_Cont_Par_6	sub-28	washout-late	ses-02	0.57476
7Networks_LH_Cont_Par_6	sub-29	base	ses-01	0.0413026
7Networks_LH_Cont_Par_6	sub-29	base	ses-02	-0.400289
7Networks_LH_Cont_Par_6	sub-29	early	ses-01	-0.343087
7Networks_LH_Cont_Par_6	sub-29	early	ses-02	2.1914
7Networks_LH_Cont_Par_6	sub-29	late	ses-01	0.163204
7Networks_LH_Cont_Par_6	sub-29	late	ses-02	0.165025
7Networks_LH_Cont_Par_6	sub-29	washout-early	ses-01	0.186189
7Networks_LH_Cont_Par_6	sub-29	washout-early	ses-02	-0.81829
7Networks_LH_Cont_Par_6	sub-29	washout-late	ses-01	0.125364
7Networks_LH_Cont_Par_6	sub-29	washout-late	ses-02	-0.468623
7Networks_LH_Cont_Par_6	sub-30	base	ses-01	1.29356
7Networks_LH_Cont_Par_6	sub-30	base	ses-02	2.08803
7Networks_LH_Cont_Par_6	sub-30	early	ses-01	1.3943
7Networks_LH_Cont_Par_6	sub-30	early	ses-02	-0.810153
7Networks_LH_Cont_Par_6	sub-30	late	ses-01	2.11157
7Networks_LH_Cont_Par_6	sub-30	late	ses-02	0.124269
7Networks_LH_Cont_Par_6	sub-30	washout-early	ses-01	-2.37423
7Networks_LH_Cont_Par_6	sub-30	washout-early	ses-02	1.59347
7Networks_LH_Cont_Par_6	sub-30	washout-late	ses-01	0.28995
7Networks_LH_Cont_Par_6	sub-30	washout-late	ses-02	2.70531
7Networks_LH_Cont_Par_6	sub-31	base	ses-01	-1.21008
7Networks_LH_Cont_Par_6	sub-31	base	ses-02	-1.41352
7Networks_LH_Cont_Par_6	sub-31	early	ses-01	-0.916958
7Networks_LH_Cont_Par_6	sub-31	early	ses-02	-0.809134
7Networks_LH_Cont_Par_6	sub-31	late	ses-01	-0.390826
7Networks_LH_Cont_Par_6	sub-31	late	ses-02	1.01037
7Networks_LH_Cont_Par_6	sub-31	washout-early	ses-01	-0.0140716
7Networks_LH_Cont_Par_6	sub-31	washout-early	ses-02	0.0748228
7Networks_LH_Cont_Par_6	sub-31	washout-late	ses-01	-0.394229
7Networks_LH_Cont_Par_6	sub-31	washout-late	ses-02	0.225976
7Networks_LH_Cont_Par_6	sub-32	base	ses-01	2.02115
7Networks_LH_Cont_Par_6	sub-32	base	ses-02	0.0742092
7Networks_LH_Cont_Par_6	sub-32	early	ses-01	-0.667983
7Networks_LH_Cont_Par_6	sub-32	early	ses-02	0.400297
7Networks_LH_Cont_Par_6	sub-32	late	ses-01	1.09478
7Networks_LH_Cont_Par_6	sub-32	late	ses-02	2.57035
7Networks_LH_Cont_Par_6	sub-32	washout-early	ses-01	0.611672
7Networks_LH_Cont_Par_6	sub-32	washout-early	ses-02	-0.496859
7Networks_LH_Cont_Par_6	sub-32	washout-late	ses-01	1.57798
7Networks_LH_Cont_Par_6	sub-32	washout-late	ses-02	-1.88315
7Networks_LH_Cont_Par_6	sub-33	base	ses-01	-0.0663982
7Networks_LH_Cont_Par_6	sub-33	base	ses-02	-0.996059
7Networks_LH_Cont_Par_6	sub-33	early	ses-01	0.432193
7Networks_LH_Cont_Par_6	sub-33	early	ses-02	0.343924
7Networks_LH_Cont_Par_6	sub-33	late	ses-01	-0.151534
7Networks_LH_Cont_Par_6	sub-33	late	ses-02	0.897571
7Networks_LH_Cont_Par_6	sub-33	washout-early	ses-01	-2.7444
7Networks_LH_Cont_Par_6	sub-33	washout-early	ses-02	-0.463696
7Networks_LH_Cont_Par_6	sub-33	washout-late	ses-01	-0.412298
7Networks_LH_Cont_Par_6	sub-33	washout-late	ses-02	-0.300565
7Networks_LH_Cont_Par_6	sub-34	base	ses-01	-0.766378
7Networks_LH_Cont_Par_6	sub-34	base	ses-02	0.575227
7Networks_LH_Cont_Par_6	sub-34	early	ses-01	1.36005
7Networks_LH_Cont_Par_6	sub-34	early	ses-02	0.676181
7Networks_LH_Cont_Par_6	sub-34	late	ses-01	-0.43088
7Networks_LH_Cont_Par_6	sub-34	late	ses-02	-0.762257
7Networks_LH_Cont_Par_6	sub-34	washout-early	ses-01	0.165651
7Networks_LH_Cont_Par_6	sub-34	washout-early	ses-02	1.83241
7Networks_LH_Cont_Par_6	sub-34	washout-late	ses-01	0.785865
7Networks_LH_Cont_Par_6	sub-34	washout-late	ses-02	0.0316563
7Networks_LH_Cont_Par_6	sub-35	base	ses-01	0.171187
7Networks_LH_Cont_Par_6	sub-35	base	ses-02	-0.713456
7Networks_LH_Cont_Par_6	sub-35	early	ses-01	-0.341899
7Networks_LH_Cont_Par_6	sub-35	early	ses-02	0.448947
7Networks_LH_Cont_Par_6	sub-35	late	ses-01	-1.65171
7Networks_LH_Cont_Par_6	sub-35	late	ses-02	1.17216
7Networks_LH_Cont_Par_6	sub-35	washout-early	ses-01	-0.872995
7Networks_LH_Cont_Par_6	sub-35	washout-early	ses-02	2.07291
7Networks_LH_Cont_Par_6	sub-35	washout-late	ses-01	0.633862
7Networks_LH_Cont_Par_6	sub-35	washout-late	ses-02	-0.448672
7Networks_LH_Cont_Par_6	sub-36	base	ses-01	-1.85756
7Networks_LH_Cont_Par_6	sub-36	base	ses-02	-0.257485
7Networks_LH_Cont_Par_6	sub-36	early	ses-01	-0.369389
7Networks_LH_Cont_Par_6	sub-36	early	ses-02	0.452931
7Networks_LH_Cont_Par_6	sub-36	late	ses-01	0.593483
7Networks_LH_Cont_Par_6	sub-36	late	ses-02	-0.628264
7Networks_LH_Cont_Par_6	sub-36	washout-early	ses-01	0.385338
7Networks_LH_Cont_Par_6	sub-36	washout-early	ses-02	-3.29043
7Networks_LH_Cont_Par_6	sub-36	washout-late	ses-01	-0.272898
7Networks_LH_Cont_Par_6	sub-36	washout-late	ses-02	-1.48264
7Networks_LH_Cont_Par_6	sub-37	base	ses-01	-1.07072
7Networks_LH_Cont_Par_6	sub-37	base	ses-02	0.0413408
7Networks_LH_Cont_Par_6	sub-37	early	ses-01	0.267097
7Networks_LH_Cont_Par_6	sub-37	early	ses-02	0.805454
7Networks_LH_Cont_Par_6	sub-37	late	ses-01	-0.701001
7Networks_LH_Cont_Par_6	sub-37	late	ses-02	-0.918146
7Networks_LH_Cont_Par_6	sub-37	washout-early	ses-01	0.716676
7Networks_LH_Cont_Par_6	sub-37	washout-early	ses-02	0.894838
7Networks_LH_Cont_Par_6	sub-37	washout-late	ses-01	0.255792
7Networks_LH_Cont_Par_6	sub-37	washout-late	ses-02	0.547213
7Networks_LH_Cont_Par_6	sub-38	base	ses-01	-0.0723043
7Networks_LH_Cont_Par_6	sub-38	base	ses-02	-0.103455
7Networks_LH_Cont_Par_6	sub-38	early	ses-01	0.897811
7Networks_LH_Cont_Par_6	sub-38	early	ses-02	-0.565217
7Networks_LH_Cont_Par_6	sub-38	late	ses-01	1.4513
7Networks_LH_Cont_Par_6	sub-38	late	ses-02	0.310118
7Networks_LH_Cont_Par_6	sub-38	washout-early	ses-01	-0.785593
7Networks_LH_Cont_Par_6	sub-38	washout-early	ses-02	-1.23421
7Networks_LH_Cont_Par_6	sub-38	washout-late	ses-01	0.0183506
7Networks_LH_Cont_Par_6	sub-38	washout-late	ses-02	0.531238
7Networks_LH_Cont_Par_6	sub-39	base	ses-01	0.364347
7Networks_LH_Cont_Par_6	sub-39	base	ses-02	0.457506
7Networks_LH_Cont_Par_6	sub-39	early	ses-01	0.197991
7Networks_LH_Cont_Par_6	sub-39	early	ses-02	0.397179
7Networks_LH_Cont_Par_6	sub-39	late	ses-01	0.055321
7Networks_LH_Cont_Par_6	sub-39	late	ses-02	0.217021
7Networks_LH_Cont_Par_6	sub-39	washout-early	ses-01	0.461076
7Networks_LH_Cont_Par_6	sub-39	washout-early	ses-02	0.626542
7Networks_LH_Cont_Par_6	sub-39	washout-late	ses-01	1.20276
7Networks_LH_Cont_Par_6	sub-39	washout-late	ses-02	1.48435
7Networks_LH_Cont_Par_6	sub-40	base	ses-01	-0.272645
7Networks_LH_Cont_Par_6	sub-40	base	ses-02	1.18407
7Networks_LH_Cont_Par_6	sub-40	early	ses-01	1.15781
7Networks_LH_Cont_Par_6	sub-40	early	ses-02	0.712875
7Networks_LH_Cont_Par_6	sub-40	late	ses-01	-1.05022
7Networks_LH_Cont_Par_6	sub-40	late	ses-02	1.12942
7Networks_LH_Cont_Par_6	sub-40	washout-early	ses-01	0.000838632
7Networks_LH_Cont_Par_6	sub-40	washout-early	ses-02	1.40208
7Networks_LH_Cont_Par_6	sub-40	washout-late	ses-01	-1.36843
7Networks_LH_Cont_Par_6	sub-40	washout-late	ses-02	-0.867461
7Networks_LH_Default_PFC_1	sub-01	base	ses-01	-2.04495
7Networks_LH_Default_PFC_1	sub-01	base	ses-02	0.515161
7Networks_LH_Default_PFC_1	sub-01	early	ses-01	-0.586558
7Networks_LH_Default_PFC_1	sub-01	early	ses-02	-0.314814
7Networks_LH_Default_PFC_1	sub-01	late	ses-01	0.746396
7Networks_LH_Default_PFC_1	sub-01	late	ses-02	-0.878205
7Networks_LH_Default_PFC_1	sub-01	washout-early	ses-01	0.129158
7Networks_LH_Default_PFC_1	sub-01	washout-early	ses-02	-0.312914
7Networks_LH_Default_PFC_1	sub-01	washout-late	ses-01	-0.296007
7Networks_LH_Default_PFC_1	sub-01	washout-late	ses-02	-0.827536
7Networks_LH_Default_PFC_1	sub-02	base	ses-01	-0.150235
7Networks_LH_Default_PFC_1	sub-02	base	ses-02	1.4663
7Networks_LH_Default_PFC_1	sub-02	early	ses-01	0.230509
7Networks_LH_Default_PFC_1	sub-02	early	ses-02	3.24916
7Networks_LH_Default_PFC_1	sub-02	late	ses-01	0.15316
7Networks_LH_Default_PFC_1	sub-02	late	ses-02	-0.378496
7Networks_LH_Default_PFC_1	sub-02	washout-early	ses-01	0.495505
7Networks_LH_Default_PFC_1	sub-02	washout-early	ses-02	1.40229
7Networks_LH_Default_PFC_1	sub-02	washout-late	ses-01	0.875919
7Networks_LH_Default_PFC_1	sub-02	washout-late	ses-02	0.0276837
7Networks_LH_Default_PFC_1	sub-03	base	ses-01	0.509037
7Networks_LH_Default_PFC_1	sub-03	base	ses-02	-0.94826
7Networks_LH_Default_PFC_1	sub-03	early	ses-01	0.657139
7Networks_LH_Default_PFC_1	sub-03	early	ses-02	-0.394883
7Networks_LH_Default_PFC_1	sub-03	late	ses-01	-0.519679
7Networks_LH_Default_PFC_1	sub-03	late	ses-02	-1.15908
7Networks_LH_Default_PFC_1	sub-03	washout-early	ses-01	0.720232
7Networks_LH_Default_PFC_1	sub-03	washout-early	ses-02	0.0482323
7Networks_LH_Default_PFC_1	sub-03	washout-late	ses-01	3.02419
7Networks_LH_Default_PFC_1	sub-03	washout-late	ses-02	-0.300648
7Networks_LH_Default_PFC_1	sub-04	base	ses-01	-0.278804
7Networks_LH_Default_PFC_1	sub-04	early	ses-01	0.509561
7Networks_LH_Default_PFC_1	sub-04	late	ses-01	-0.323029
7Networks_LH_Default_PFC_1	sub-04	washout-early	ses-01	-0.0119749
7Networks_LH_Default_PFC_1	sub-04	washout-early	ses-02	0.309301
7Networks_LH_Default_PFC_1	sub-04	washout-late	ses-01	0.194449
7Networks_LH_Default_PFC_1	sub-04	washout-late	ses-02	0.092811
7Networks_LH_Default_PFC_1	sub-05	base	ses-01	0.682755
7Networks_LH_Default_PFC_1	sub-05	base	ses-02	0.558735
7Networks_LH_Default_PFC_1	sub-05	early	ses-01	0.965933
7Networks_LH_Default_PFC_1	sub-05	early	ses-02	0.674063
7Networks_LH_Default_PFC_1	sub-05	late	ses-01	0.885446
7Networks_LH_Default_PFC_1	sub-05	late	ses-02	-1.73719
7Networks_LH_Default_PFC_1	sub-05	washout-early	ses-01	0.435423
7Networks_LH_Default_PFC_1	sub-05	washout-early	ses-02	0.704984
7Networks_LH_Default_PFC_1	sub-05	washout-late	ses-01	-0.114145
7Networks_LH_Default_PFC_1	sub-05	washout-late	ses-02	-0.348707
7Networks_LH_Default_PFC_1	sub-06	base	ses-01	-1.4813
7Networks_LH_Default_PFC_1	sub-06	base	ses-02	0.323231
7Networks_LH_Default_PFC_1	sub-06	early	ses-01	0.835839
7Networks_LH_Default_PFC_1	sub-06	early	ses-02	-0.684637
7Networks_LH_Default_PFC_1	sub-06	late	ses-01	-1.09602
7Networks_LH_Default_PFC_1	sub-06	late	ses-02	2.16608
7Networks_LH_Default_PFC_1	sub-06	washout-early	ses-01	-0.817829
7Networks_LH_Default_PFC_1	sub-06	washout-early	ses-02	0.305622
7Networks_LH_Default_PFC_1	sub-06	washout-late	ses-01	-0.028133
7Networks_LH_Default_PFC_1	sub-06	washout-late	ses-02	-0.0336989
7Networks_LH_Default_PFC_1	sub-07	base	ses-01	0.777191
7Networks_LH_Default_PFC_1	sub-07	base	ses-02	-0.853747
7Networks_LH_Default_PFC_1	sub-07	early	ses-01	-0.25666
7Networks_LH_Default_PFC_1	sub-07	early	ses-02	1.07491
7Networks_LH_Default_PFC_1	sub-07	late	ses-01	0.828981
7Networks_LH_Default_PFC_1	sub-07	late	ses-02	1.3809
7Networks_LH_Default_PFC_1	sub-07	washout-early	ses-01	2.16453
7Networks_LH_Default_PFC_1	sub-07	washout-early	ses-02	-1.94365
7Networks_LH_Default_PFC_1	sub-07	washout-late	ses-01	0.343019
7Networks_LH_Default_PFC_1	sub-07	washout-late	ses-02	-0.511364
7Networks_LH_Default_PFC_1	sub-08	base	ses-01	-0.042782
7Networks_LH_Default_PFC_1	sub-08	base	ses-02	-0.428488
7Networks_LH_Default_PFC_1	sub-08	early	ses-01	-0.785076
7Networks_LH_Default_PFC_1	sub-08	early	ses-02	1.82425
7Networks_LH_Default_PFC_1	sub-08	late	ses-01	0.493696
7Networks_LH_Default_PFC_1	sub-08	late	ses-02	0.260944
7Networks_LH_Default_PFC_1	sub-08	washout-early	ses-01	-0.966636
7Networks_LH_Default_PFC_1	sub-08	washout-early	ses-02	0.995332
7Networks_LH_Default_PFC_1	sub-08	washout-late	ses-01	1.82391
7Networks_LH_Default_PFC_1	sub-08	washout-late	ses-02	-0.224733
7Networks_LH_Default_PFC_1	sub-09	base	ses-01	1.94851
7Networks_LH_Default_PFC_1	sub-09	base	ses-02	-0.135576
7Networks_LH_Default_PFC_1	sub-09	early	ses-01	0.0998356
7Networks_LH_Default_PFC_1	sub-09	early	ses-02	-0.8963
7Networks_LH_Default_PFC_1	sub-09	late	ses-01	0.765105
7Networks_LH_Default_PFC_1	sub-09	late	ses-02	-0.884341
7Networks_LH_Default_PFC_1	sub-09	washout-early	ses-01	-1.87589
7Networks_LH_Default_PFC_1	sub-09	washout-early	ses-02	-1.21095
7Networks_LH_Default_PFC_1	sub-09	washout-late	ses-01	-0.778106
7Networks_LH_Default_PFC_1	sub-09	washout-late	ses-02	0.602358
7Networks_LH_Default_PFC_1	sub-10	base	ses-01	1.00177
7Networks_LH_Default_PFC_1	sub-10	base	ses-02	-0.746561
7Networks_LH_Default_PFC_1	sub-10	early	ses-01	-3.53092
7Networks_LH_Default_PFC_1	sub-10	early	ses-02	-1.23104
7Networks_LH_Default_PFC_1	sub-10	late	ses-01	-1.4269
7Networks_LH_Default_PFC_1	sub-10	late	ses-02	-0.608054
7Networks_LH_Default_PFC_1	sub-10	washout-early	ses-01	-0.668302
7Networks_LH_Default_PFC_1	sub-10	washout-early	ses-02	0.173225
7Networks_LH_Default_PFC_1	sub-10	washout-late	ses-01	0.255494
7Networks_LH_Default_PFC_1	sub-10	washout-late	ses-02	0.777671
7Networks_LH_Default_PFC_1	sub-11	base	ses-01	-1.28467
7Networks_LH_Default_PFC_1	sub-11	base	ses-02	0.101157
7Networks_LH_Default_PFC_1	sub-11	early	ses-01	2.4442
7Networks_LH_Default_PFC_1	sub-11	early	ses-02	0.625963
7Networks_LH_Default_PFC_1	sub-11	late	ses-01	-1.84169
7Networks_LH_Default_PFC_1	sub-11	late	ses-02	0.394159
7Networks_LH_Default_PFC_1	sub-11	washout-early	ses-01	-1.98307
7Networks_LH_Default_PFC_1	sub-11	washout-early	ses-02	0.0360477
7Networks_LH_Default_PFC_1	sub-11	washout-late	ses-01	-0.490075
7Networks_LH_Default_PFC_1	sub-11	washout-late	ses-02	-1.68114
7Networks_LH_Default_PFC_1	sub-12	base	ses-01	0.0509723
7Networks_LH_Default_PFC_1	sub-12	base	ses-02	0.305966
7Networks_LH_Default_PFC_1	sub-12	early	ses-01	1.2986
7Networks_LH_Default_PFC_1	sub-12	early	ses-02	-1.07913
7Networks_LH_Default_PFC_1	sub-12	late	ses-01	0.294007
7Networks_LH_Default_PFC_1	sub-12	late	ses-02	-0.00804051
7Networks_LH_Default_PFC_1	sub-12	washout-early	ses-01	-0.402858
7Networks_LH_Default_PFC_1	sub-12	washout-early	ses-02	-0.392995
7Networks_LH_Default_PFC_1	sub-12	washout-late	ses-01	0.952625
7Networks_LH_Default_PFC_1	sub-12	washout-late	ses-02	-0.914952
7Networks_LH_Default_PFC_1	sub-13	base	ses-01	-0.982997
7Networks_LH_Default_PFC_1	sub-13	base	ses-02	-1.13845
7Networks_LH_Default_PFC_1	sub-13	early	ses-01	-0.733167
7Networks_LH_Default_PFC_1	sub-13	early	ses-02	0.500125
7Networks_LH_Default_PFC_1	sub-13	late	ses-01	1.32283
7Networks_LH_Default_PFC_1	sub-13	late	ses-02	-1.60874
7Networks_LH_Default_PFC_1	sub-13	washout-early	ses-01	1.35449
7Networks_LH_Default_PFC_1	sub-13	washout-early	ses-02	0.867275
7Networks_LH_Default_PFC_1	sub-13	washout-late	ses-01	-1.52757
7Networks_LH_Default_PFC_1	sub-13	washout-late	ses-02	-1.07563
7Networks_LH_Default_PFC_1	sub-14	base	ses-01	0.399729
7Networks_LH_Default_PFC_1	sub-14	base	ses-02	0.75367
7Networks_LH_Default_PFC_1	sub-14	early	ses-01	0.690043
7Networks_LH_Default_PFC_1	sub-14	early	ses-02	0.373912
7Networks_LH_Default_PFC_1	sub-14	late	ses-01	0.145711
7Networks_LH_Default_PFC_1	sub-14	late	ses-02	1.30433
7Networks_LH_Default_PFC_1	sub-14	washout-early	ses-01	0.0544433
7Networks_LH_Default_PFC_1	sub-14	washout-early	ses-02	0.0420457
7Networks_LH_Default_PFC_1	sub-14	washout-late	ses-01	0.654151
7Networks_LH_Default_PFC_1	sub-14	washout-late	ses-02	0.679828
7Networks_LH_Default_PFC_1	sub-15	base	ses-01	0.903128
7Networks_LH_Default_PFC_1	sub-15	base	ses-02	-0.822628
7Networks_LH_Default_PFC_1	sub-15	early	ses-01	0.0894771
7Networks_LH_Default_PFC_1	sub-15	early	ses-02	-1.5436
7Networks_LH_Default_PFC_1	sub-15	late	ses-01	-0.176171
7Networks_LH_Default_PFC_1	sub-15	late	ses-02	0.423027
7Networks_LH_Default_PFC_1	sub-15	washout-early	ses-01	-0.300023
7Networks_LH_Default_PFC_1	sub-15	washout-early	ses-02	-1.66303
7Networks_LH_Default_PFC_1	sub-15	washout-late	ses-01	-0.0641315
7Networks_LH_Default_PFC_1	sub-15	washout-late	ses-02	0.919247
7Networks_LH_Default_PFC_1	sub-16	base	ses-01	-1.10136
7Networks_LH_Default_PFC_1	sub-16	base	ses-02	-0.338594
7Networks_LH_Default_PFC_1	sub-16	early	ses-01	0.0138989
7Networks_LH_Default_PFC_1	sub-16	early	ses-02	-1.34988
7Networks_LH_Default_PFC_1	sub-16	late	ses-01	0.501278
7Networks_LH_Default_PFC_1	sub-16	late	ses-02	-0.731716
7Networks_LH_Default_PFC_1	sub-16	washout-early	ses-01	-0.707979
7Networks_LH_Default_PFC_1	sub-16	washout-early	ses-02	0.498458
7Networks_LH_Default_PFC_1	sub-16	washout-late	ses-01	0.0450807
7Networks_LH_Default_PFC_1	sub-16	washout-late	ses-02	-0.364247
7Networks_LH_Default_PFC_1	sub-17	base	ses-01	0.948154
7Networks_LH_Default_PFC_1	sub-17	base	ses-02	-0.169317
7Networks_LH_Default_PFC_1	sub-17	early	ses-01	-0.771864
7Networks_LH_Default_PFC_1	sub-17	early	ses-02	1.82297
7Networks_LH_Default_PFC_1	sub-17	late	ses-01	0.31053
7Networks_LH_Default_PFC_1	sub-17	late	ses-02	-1.29388
7Networks_LH_Default_PFC_1	sub-17	washout-early	ses-01	-0.998624
7Networks_LH_Default_PFC_1	sub-17	washout-early	ses-02	0.91519
7Networks_LH_Default_PFC_1	sub-17	washout-late	ses-01	-0.0732698
7Networks_LH_Default_PFC_1	sub-17	washout-late	ses-02	-2.06816
7Networks_LH_Default_PFC_1	sub-18	base	ses-01	-1.31859
7Networks_LH_Default_PFC_1	sub-18	base	ses-02	-0.215464
7Networks_LH_Default_PFC_1	sub-18	early	ses-01	0.00982056
7Networks_LH_Default_PFC_1	sub-18	early	ses-02	-0.472761
7Networks_LH_Default_PFC_1	sub-18	late	ses-01	-1.12297
7Networks_LH_Default_PFC_1	sub-18	late	ses-02	-1.25811
7Networks_LH_Default_PFC_1	sub-18	washout-early	ses-01	-0.317364
7Networks_LH_Default_PFC_1	sub-18	washout-early	ses-02	0.170191
7Networks_LH_Default_PFC_1	sub-18	washout-late	ses-01	0.527452
7Networks_LH_Default_PFC_1	sub-18	washout-late	ses-02	1.67587
7Networks_LH_Default_PFC_1	sub-19	base	ses-01	-0.629951
7Networks_LH_Default_PFC_1	sub-19	base	ses-02	0.924687
7Networks_LH_Default_PFC_1	sub-19	early	ses-01	-1.48712
7Networks_LH_Default_PFC_1	sub-19	early	ses-02	0.9092
7Networks_LH_Default_PFC_1	sub-19	late	ses-01	-0.048574
7Networks_LH_Default_PFC_1	sub-19	late	ses-02	0.236982
7Networks_LH_Default_PFC_1	sub-19	washout-early	ses-01	0.0309097
7Networks_LH_Default_PFC_1	sub-19	washout-early	ses-02	-1.22576
7Networks_LH_Default_PFC_1	sub-19	washout-late	ses-01	0.534804
7Networks_LH_Default_PFC_1	sub-19	washout-late	ses-02	0.669843
7Networks_LH_Default_PFC_1	sub-20	base	ses-01	-0.509086
7Networks_LH_Default_PFC_1	sub-20	base	ses-02	-0.996554
7Networks_LH_Default_PFC_1	sub-20	early	ses-01	-1.2574
7Networks_LH_Default_PFC_1	sub-20	early	ses-02	-0.488657
7Networks_LH_Default_PFC_1	sub-20	late	ses-01	1.1661
7Networks_LH_Default_PFC_1	sub-20	late	ses-02	2.42221
7Networks_LH_Default_PFC_1	sub-20	washout-early	ses-01	0.469194
7Networks_LH_Default_PFC_1	sub-20	washout-early	ses-02	-0.291903
7Networks_LH_Default_PFC_1	sub-20	washout-late	ses-01	1.08809
7Networks_LH_Default_PFC_1	sub-20	washout-late	ses-02	-0.420982
7Networks_LH_Default_PFC_1	sub-21	base	ses-01	1.53105
7Networks_LH_Default_PFC_1	sub-21	base	ses-02	0.231566
7Networks_LH_Default_PFC_1	sub-21	early	ses-01	0.547243
7Networks_LH_Default_PFC_1	sub-21	early	ses-02	0.704073
7Networks_LH_Default_PFC_1	sub-21	late	ses-01	-1.66669
7Networks_LH_Default_PFC_1	sub-21	late	ses-02	-0.0519406
7Networks_LH_Default_PFC_1	sub-21	washout-early	ses-01	0.923162
7Networks_LH_Default_PFC_1	sub-21	washout-early	ses-02	0.984048
7Networks_LH_Default_PFC_1	sub-21	washout-late	ses-01	-0.525747
7Networks_LH_Default_PFC_1	sub-21	washout-late	ses-02	0.193538
7Networks_LH_Default_PFC_1	sub-22	base	ses-01	0.798039
7Networks_LH_Default_PFC_1	sub-22	base	ses-02	1.0047
7Networks_LH_Default_PFC_1	sub-22	early	ses-01	-1.19069
7Networks_LH_Default_PFC_1	sub-22	early	ses-02	0.370119
7Networks_LH_Default_PFC_1	sub-22	late	ses-01	0.845831
7Networks_LH_Default_PFC_1	sub-22	late	ses-02	1.20903
7Networks_LH_Default_PFC_1	sub-22	washout-early	ses-01	-0.223853
7Networks_LH_Default_PFC_1	sub-22	washout-early	ses-02	-0.80831
7Networks_LH_Default_PFC_1	sub-22	washout-late	ses-01	0.113173
7Networks_LH_Default_PFC_1	sub-22	washout-late	ses-02	-0.949295
7Networks_LH_Default_PFC_1	sub-23	base	ses-01	-0.967285
7Networks_LH_Default_PFC_1	sub-23	base	ses-02	0.267508
7Networks_LH_Default_PFC_1	sub-23	early	ses-01	-1.67716
7Networks_LH_Default_PFC_1	sub-23	early	ses-02	1.04235
7Networks_LH_Default_PFC_1	sub-23	late	ses-01	-0.456193
7Networks_LH_Default_PFC_1	sub-23	late	ses-02	-0.657841
7Networks_LH_Default_PFC_1	sub-23	washout-early	ses-01	0.00405693
7Networks_LH_Default_PFC_1	sub-23	washout-early	ses-02	-1.25815
7Networks_LH_Default_PFC_1	sub-23	washout-late	ses-01	0.738998
7Networks_LH_Default_PFC_1	sub-23	washout-late	ses-02	0.353726
7Networks_LH_Default_PFC_1	sub-24	base	ses-01	0.90196
7Networks_LH_Default_PFC_1	sub-24	base	ses-02	1.36049
7Networks_LH_Default_PFC_1	sub-24	early	ses-01	-0.248797
7Networks_LH_Default_PFC_1	sub-24	early	ses-02	1.66363
7Networks_LH_Default_PFC_1	sub-24	late	ses-01	0.0795589
7Networks_LH_Default_PFC_1	sub-24	late	ses-02	-0.583127
7Networks_LH_Default_PFC_1	sub-24	washout-early	ses-01	0.430681
7Networks_LH_Default_PFC_1	sub-24	washout-early	ses-02	-1.48142
7Networks_LH_Default_PFC_1	sub-24	washout-late	ses-01	-0.0868662
7Networks_LH_Default_PFC_1	sub-24	washout-late	ses-02	-0.144186
7Networks_LH_Default_PFC_1	sub-25	base	ses-01	-1.77136
7Networks_LH_Default_PFC_1	sub-25	base	ses-02	-0.938056
7Networks_LH_Default_PFC_1	sub-25	early	ses-01	-0.925534
7Networks_LH_Default_PFC_1	sub-25	early	ses-02	1.15331
7Networks_LH_Default_PFC_1	sub-25	late	ses-01	0.74627
7Networks_LH_Default_PFC_1	sub-25	late	ses-02	1.19799
7Networks_LH_Default_PFC_1	sub-25	washout-early	ses-01	0.0659756
7Networks_LH_Default_PFC_1	sub-25	washout-early	ses-02	-0.454078
7Networks_LH_Default_PFC_1	sub-25	washout-late	ses-01	0.584833
7Networks_LH_Default_PFC_1	sub-25	washout-late	ses-02	0.460274
7Networks_LH_Default_PFC_1	sub-26	base	ses-01	0.653461
7Networks_LH_Default_PFC_1	sub-26	base	ses-02	-0.782224
7Networks_LH_Default_PFC_1	sub-26	early	ses-01	0.0606287
7Networks_LH_Default_PFC_1	sub-26	early	ses-02	-0.809131
7Networks_LH_Default_PFC_1	sub-26	late	ses-01	0.250325
7Networks_LH_Default_PFC_1	sub-26	late	ses-02	0.00555816
7Networks_LH_Default_PFC_1	sub-26	washout-early	ses-01	-1.05899
7Networks_LH_Default_PFC_1	sub-26	washout-early	ses-02	1.52746
7Networks_LH_Default_PFC_1	sub-26	washout-late	ses-01	-1.37506
7Networks_LH_Default_PFC_1	sub-26	washout-late	ses-02	0.0266637
7Networks_LH_Default_PFC_1	sub-27	base	ses-01	1.22798
7Networks_LH_Default_PFC_1	sub-27	base	ses-02	-0.682537
7Networks_LH_Default_PFC_1	sub-27	early	ses-01	-0.39438
7Networks_LH_Default_PFC_1	sub-27	early	ses-02	-0.611733
7Networks_LH_Default_PFC_1	sub-27	late	ses-01	0.479465
7Networks_LH_Default_PFC_1	sub-27	late	ses-02	-0.440638
7Networks_LH_Default_PFC_1	sub-27	washout-early	ses-01	0.268737
7Networks_LH_Default_PFC_1	sub-27	washout-early	ses-02	0.194692
7Networks_LH_Default_PFC_1	sub-27	washout-late	ses-01	-0.542302
7Networks_LH_Default_PFC_1	sub-27	washout-late	ses-02	0.124185
7Networks_LH_Default_PFC_1	sub-28	base	ses-01	0.208492
7Networks_LH_Default_PFC_1	sub-28	base	ses-02	1.31873
7Networks_LH_Default_PFC_1	sub-28	early	ses-01	0.137042
7Networks_LH_Default_PFC_1	sub-28	early	ses-02	-1.28666
7Networks_LH_Default_PFC_1	sub-28	late	ses-01	-0.619726
7Networks_LH_Default_PFC_1	sub-28	late	ses-02	-0.858061
7Networks_LH_Default_PFC_1	sub-28	washout-early	ses-01	-0.205005
7Networks_LH_Default_PFC_1	sub-28	washout-early	ses-02	-0.4065
7Networks_LH_Default_PFC_1	sub-28	washout-late	ses-01	-0.242082
7Networks_LH_Default_PFC_1	sub-28	washout-late	ses-02	0.625873
7Networks_LH_Default_PFC_1	sub-29	base	ses-01	0.943581
7Networks_LH_Default_PFC_1	sub-29	base	ses-02	0.893938
7Networks_LH_Default_PFC_1	sub-29	early	ses-01	-0.738872
7Networks_LH_Default_PFC_1	sub-29	early	ses-02	0.230973
7Networks_LH_Default_PFC_1	sub-29	late	ses-01	0.931509
7Networks_LH_Default_PFC_1	sub-29	late	ses-02	0.144467
7Networks_LH_Default_PFC_1	sub-29	washout-early	ses-01	0.147743
7Networks_LH_Default_PFC_1	sub-29	washout-early	ses-02	-0.307271
7Networks_LH_Default_PFC_1	sub-29	washout-late	ses-01	0.074953
7Networks_LH_Default_PFC_1	sub-29	washout-late	ses-02	-1.02627
7Networks_LH_Default_PFC_1	sub-30	base	ses-01	0.402431
7Networks_LH_Default_PFC_1	sub-30	base	ses-02	0.498809
7Networks_LH_Default_PFC_1	sub-30	early	ses-01	-0.656707
7Networks_LH_Default_PFC_1	sub-30	early	ses-02	0.915704
7Networks_LH_Default_PFC_1	sub-30	late	ses-01	0.829073
7Networks_LH_Default_PFC_1	sub-30	late	ses-02	-0.871037
7Networks_LH_Default_PFC_1	sub-30	washout-early	ses-01	1.07376
7Networks_LH_Default_PFC_1	sub-30	washout-early	ses-02	-0.12092
7Networks_LH_Default_PFC_1	sub-30	washout-late	ses-01	0.0224577
7Networks_LH_Default_PFC_1	sub-30	washout-late	ses-02	-0.82808
7Networks_LH_Default_PFC_1	sub-31	base	ses-01	-0.488544
7Networks_LH_Default_PFC_1	sub-31	base	ses-02	1.28003
7Networks_LH_Default_PFC_1	sub-31	early	ses-01	-0.0518083
7Networks_LH_Default_PFC_1	sub-31	early	ses-02	0.350378
7Networks_LH_Default_PFC_1	sub-31	late	ses-01	0.12065
7Networks_LH_Default_PFC_1	sub-31	late	ses-02	-1.64409
7Networks_LH_Default_PFC_1	sub-31	washout-early	ses-01	2.37622
7Networks_LH_Default_PFC_1	sub-31	washout-early	ses-02	-0.478669
7Networks_LH_Default_PFC_1	sub-31	washout-late	ses-01	-0.276194
7Networks_LH_Default_PFC_1	sub-31	washout-late	ses-02	0.215851
7Networks_LH_Default_PFC_1	sub-32	base	ses-01	0.400933
7Networks_LH_Default_PFC_1	sub-32	base	ses-02	-0.253116
7Networks_LH_Default_PFC_1	sub-32	early	ses-01	-0.516163
7Networks_LH_Default_PFC_1	sub-32	early	ses-02	0.276995
7Networks_LH_Default_PFC_1	sub-32	late	ses-01	0.236874
7Networks_LH_Default_PFC_1	sub-32	late	ses-02	-0.634627
7Networks_LH_Default_PFC_1	sub-32	washout-early	ses-01	-0.90182
7Networks_LH_Default_PFC_1	sub-32	washout-early	ses-02	1.45062
7Networks_LH_Default_PFC_1	sub-32	washout-late	ses-01	1.50795
7Networks_LH_Default_PFC_1	sub-32	washout-late	ses-02	0.242649
7Networks_LH_Default_PFC_1	sub-33	base	ses-01	0.977559
7Networks_LH_Default_PFC_1	sub-33	base	ses-02	-0.82542
7Networks_LH_Default_PFC_1	sub-33	early	ses-01	0.622794
7Networks_LH_Default_PFC_1	sub-33	early	ses-02	-0.749215
7Networks_LH_Default_PFC_1	sub-33	late	ses-01	-0.0893678
7Networks_LH_Default_PFC_1	sub-33	late	ses-02	-0.332414
7Networks_LH_Default_PFC_1	sub-33	washout-early	ses-01	-0.212464
7Networks_LH_Default_PFC_1	sub-33	washout-early	ses-02	1.20993
7Networks_LH_Default_PFC_1	sub-33	washout-late	ses-01	0.859895
7Networks_LH_Default_PFC_1	sub-33	washout-late	ses-02	-0.343299
7Networks_LH_Default_PFC_1	sub-34	base	ses-01	-0.117595
7Networks_LH_Default_PFC_1	sub-34	base	ses-02	-0.387622
7Networks_LH_Default_PFC_1	sub-34	early	ses-01	-0.996383
7Networks_LH_Default_PFC_1	sub-34	early	ses-02	0.999974
7Networks_LH_Default_PFC_1	sub-34	late	ses-01	-1.30216
7Networks_LH_Default_PFC_1	sub-34	late	ses-02	0.260656
7Networks_LH_Default_PFC_1	sub-34	washout-early	ses-01	-0.337881
7Networks_LH_Default_PFC_1	sub-34	washout-early	ses-02	-0.47098
7Networks_LH_Default_PFC_1	sub-34	washout-late	ses-01	0.236505
7Networks_LH_Default_PFC_1	sub-34	washout-late	ses-02	-1.11303
7Networks_LH_Default_PFC_1	sub-35	base	ses-01	0.292502
7Networks_LH_Default_PFC_1	sub-35	base	ses-02	0.396062
7Networks_LH_Default_PFC_1	sub-35	early	ses-01	1.57187
7Networks_LH_Default_PFC_1	sub-35	early	ses-02	0.220105
7Networks_LH_Default_PFC_1	sub-35	late	ses-01	-0.630886
7Networks_LH_Default_PFC_1	sub-35	late	ses-02	1.65998
7Networks_LH_Default_PFC_1	sub-35	washout-early	ses-01	-0.753907
7Networks_LH_Default_PFC_1	sub-35	washout-early	ses-02	0.825764
7Networks_LH_Default_PFC_1	sub-35	washout-late	ses-01	1.29902
7Networks_LH_Default_PFC_1	sub-35	washout-late	ses-02	0.376977
7Networks_LH_Default_PFC_1	sub-36	base	ses-01	-0.42696
7Networks_LH_Default_PFC_1	sub-36	base	ses-02	-0.678295
7Networks_LH_Default_PFC_1	sub-36	early	ses-01	-1.36709
7Networks_LH_Default_PFC_1	sub-36	early	ses-02	0.189321
7Networks_LH_Default_PFC_1	sub-36	late	ses-01	-0.126359
7Networks_LH_Default_PFC_1	sub-36	late	ses-02	1.12524
7Networks_LH_Default_PFC_1	sub-36	washout-early	ses-01	2.69837
7Networks_LH_Default_PFC_1	sub-36	washout-early	ses-02	0.170712
7Networks_LH_Default_PFC_1	sub-36	washout-late	ses-01	0.935101
7Networks_LH_Default_PFC_1	sub-36	washout-late	ses-02	0.345468
7Networks_LH_Default_PFC_1	sub-37	base	ses-01	1.37086
7Networks_LH_Default_PFC_1	sub-37	base	ses-02	0.341166
7Networks_LH_Default_PFC_1	sub-37	early	ses-01	1.23742
7Networks_LH_Default_PFC_1	sub-37	early	ses-02	0.0160532
7Networks_LH_Default_PFC_1	sub-37	late	ses-01	0.355761
7Networks_LH_Default_PFC_1	sub-37	late	ses-02	0.902675
7Networks_LH_Default_PFC_1	sub-37	washout-early	ses-01	0.38344
7Networks_LH_Default_PFC_1	sub-37	washout-early	ses-02	0.803852
7Networks_LH_Default_PFC_1	sub-37	washout-late	ses-01	0.963541
7Networks_LH_Default_PFC_1	sub-37	washout-late	ses-02	-0.315692
7Networks_LH_Default_PFC_1	sub-38	base	ses-01	0.79586
7Networks_LH_Default_PFC_1	sub-38	base	ses-02	0.447798
7Networks_LH_Default_PFC_1	sub-38	early	ses-01	0.808271
7Networks_LH_Default_PFC_1	sub-38	early	ses-02	0.466516
7Networks_LH_Default_PFC_1	sub-38	late	ses-01	0.581554
7Networks_LH_Default_PFC_1	sub-38	late	ses-02	-1.22934
7Networks_LH_Default_PFC_1	sub-38	washout-early	ses-01	-0.844395
7Networks_LH_Default_PFC_1	sub-38	washout-early	ses-02	-0.135691
7Networks_LH_Default_PFC_1	sub-38	washout-late	ses-01	-1.5213
7Networks_LH_Default_PFC_1	sub-38	washout-late	ses-02	0.107636
7Networks_LH_Default_PFC_1	sub-39	base	ses-01	0.359669
7Networks_LH_Default_PFC_1	sub-39	base	ses-02	1.04136
7Networks_LH_Default_PFC_1	sub-39	early	ses-01	0.358818
7Networks_LH_Default_PFC_1	sub-39	early	ses-02	0.838429
7Networks_LH_Default_PFC_1	sub-39	late	ses-01	-1.24041
7Networks_LH_Default_PFC_1	sub-39	late	ses-02	-0.680044
7Networks_LH_Default_PFC_1	sub-39	washout-early	ses-01	0.502319
7Networks_LH_Default_PFC_1	sub-39	washout-early	ses-02	0.514577
7Networks_LH_Default_PFC_1	sub-39	washout-late	ses-01	2.33315
7Networks_LH_Default_PFC_1	sub-39	washout-late	ses-02	1.10077
7Networks_LH_Default_PFC_1	sub-40	base	ses-01	0.110641
7Networks_LH_Default_PFC_1	sub-40	base	ses-02	-0.39461
7Networks_LH_Default_PFC_1	sub-40	early	ses-01	-2.5938
7Networks_LH_Default_PFC_1	sub-40	early	ses-02	0.131178
7Networks_LH_Default_PFC_1	sub-40	late	ses-01	0.382043
7Networks_LH_Default_PFC_1	sub-40	late	ses-02	1.57242
7Networks_LH_Default_PFC_1	sub-40	washout-early	ses-01	-0.64211
7Networks_LH_Default_PFC_1	sub-40	washout-early	ses-02	-0.382021
7Networks_LH_Default_PFC_1	sub-40	washout-late	ses-01	-0.842314
7Networks_LH_Default_PFC_1	sub-40	washout-late	ses-02	-0.716658
7Networks_LH_Default_PFC_11	sub-01	base	ses-01	-0.0223938
7Networks_LH_Default_PFC_11	sub-01	base	ses-02	-0.296006
7Networks_LH_Default_PFC_11	sub-01	early	ses-01	-1.23218
7Networks_LH_Default_PFC_11	sub-01	early	ses-02	-1.10378
7Networks_LH_Default_PFC_11	sub-01	late	ses-01	-1.93139
7Networks_LH_Default_PFC_11	sub-01	late	ses-02	-0.0589351
7Networks_LH_Default_PFC_11	sub-01	washout-early	ses-01	-0.426922
7Networks_LH_Default_PFC_11	sub-01	washout-early	ses-02	0.278641
7Networks_LH_Default_PFC_11	sub-01	washout-late	ses-01	-0.18891
7Networks_LH_Default_PFC_11	sub-01	washout-late	ses-02	-0.958171
7Networks_LH_Default_PFC_11	sub-02	base	ses-01	1.92962
7Networks_LH_Default_PFC_11	sub-02	base	ses-02	-1.18934
7Networks_LH_Default_PFC_11	sub-02	early	ses-01	-1.08867
7Networks_LH_Default_PFC_11	sub-02	early	ses-02	0.142744
7Networks_LH_Default_PFC_11	sub-02	late	ses-01	-1.69812
7Networks_LH_Default_PFC_11	sub-02	late	ses-02	-0.0703262
7Networks_LH_Default_PFC_11	sub-02	washout-early	ses-01	0.844868
7Networks_LH_Default_PFC_11	sub-02	washout-early	ses-02	0.11971
7Networks_LH_Default_PFC_11	sub-02	washout-late	ses-01	-0.751647
7Networks_LH_Default_PFC_11	sub-02	washout-late	ses-02	1.48659
7Networks_LH_Default_PFC_11	sub-03	base	ses-01	0.861215
7Networks_LH_Default_PFC_11	sub-03	base	ses-02	1.33109
7Networks_LH_Default_PFC_11	sub-03	early	ses-01	0.82703
7Networks_LH_Default_PFC_11	sub-03	early	ses-02	-0.688829
7Networks_LH_Default_PFC_11	sub-03	late	ses-01	-0.463943
7Networks_LH_Default_PFC_11	sub-03	late	ses-02	1.19443
7Networks_LH_Default_PFC_11	sub-03	washout-early	ses-01	-1.48363
7Networks_LH_Default_PFC_11	sub-03	washout-early	ses-02	0.727047
7Networks_LH_Default_PFC_11	sub-03	washout-late	ses-01	-1.4237
7Networks_LH_Default_PFC_11	sub-03	washout-late	ses-02	-0.263833
7Networks_LH_Default_PFC_11	sub-04	base	ses-01	0.733076
7Networks_LH_Default_PFC_11	sub-04	early	ses-01	0.498747
7Networks_LH_Default_PFC_11	sub-04	late	ses-01	0.257751
7Networks_LH_Default_PFC_11	sub-04	washout-early	ses-01	-0.0057033
7Networks_LH_Default_PFC_11	sub-04	washout-early	ses-02	-0.454912
7Networks_LH_Default_PFC_11	sub-04	washout-late	ses-01	0.562466
7Networks_LH_Default_PFC_11	sub-04	washout-late	ses-02	1.16969
7Networks_LH_Default_PFC_11	sub-05	base	ses-01	-0.687371
7Networks_LH_Default_PFC_11	sub-05	base	ses-02	-2.33849
7Networks_LH_Default_PFC_11	sub-05	early	ses-01	-0.995024
7Networks_LH_Default_PFC_11	sub-05	early	ses-02	1.45348
7Networks_LH_Default_PFC_11	sub-05	late	ses-01	-1.09153
7Networks_LH_Default_PFC_11	sub-05	late	ses-02	-0.195894
7Networks_LH_Default_PFC_11	sub-05	washout-early	ses-01	1.41688
7Networks_LH_Default_PFC_11	sub-05	washout-early	ses-02	-0.104753
7Networks_LH_Default_PFC_11	sub-05	washout-late	ses-01	1.3157
7Networks_LH_Default_PFC_11	sub-05	washout-late	ses-02	0.426443
7Networks_LH_Default_PFC_11	sub-06	base	ses-01	0.0127353
7Networks_LH_Default_PFC_11	sub-06	base	ses-02	0.526527
7Networks_LH_Default_PFC_11	sub-06	early	ses-01	0.373653
7Networks_LH_Default_PFC_11	sub-06	early	ses-02	0.505041
7Networks_LH_Default_PFC_11	sub-06	late	ses-01	-0.284013
7Networks_LH_Default_PFC_11	sub-06	late	ses-02	-0.151815
7Networks_LH_Default_PFC_11	sub-06	washout-early	ses-01	-2.94588
7Networks_LH_Default_PFC_11	sub-06	washout-early	ses-02	0.205864
7Networks_LH_Default_PFC_11	sub-06	washout-late	ses-01	-0.823539
7Networks_LH_Default_PFC_11	sub-06	washout-late	ses-02	0.277757
7Networks_LH_Default_PFC_11	sub-07	base	ses-01	-0.621715
7Networks_LH_Default_PFC_11	sub-07	base	ses-02	0.100551
7Networks_LH_Default_PFC_11	sub-07	early	ses-01	-0.31192
7Networks_LH_Default_PFC_11	sub-07	early	ses-02	-0.511293
7Networks_LH_Default_PFC_11	sub-07	late	ses-01	-0.823662
7Networks_LH_Default_PFC_11	sub-07	late	ses-02	-0.0211136
7Networks_LH_Default_PFC_11	sub-07	washout-early	ses-01	-1.51655
7Networks_LH_Default_PFC_11	sub-07	washout-early	ses-02	1.69179
7Networks_LH_Default_PFC_11	sub-07	washout-late	ses-01	0.945506
7Networks_LH_Default_PFC_11	sub-07	washout-late	ses-02	0.346436
7Networks_LH_Default_PFC_11	sub-08	base	ses-01	-0.171774
7Networks_LH_Default_PFC_11	sub-08	base	ses-02	0.364222
7Networks_LH_Default_PFC_11	sub-08	early	ses-01	-0.601309
7Networks_LH_Default_PFC_11	sub-08	early	ses-02	-0.633254
7Networks_LH_Default_PFC_11	sub-08	late	ses-01	0.1655
7Networks_LH_Default_PFC_11	sub-08	late	ses-02	-0.300868
7Networks_LH_Default_PFC_11	sub-08	washout-early	ses-01	1.74284
7Networks_LH_Default_PFC_11	sub-08	washout-early	ses-02	-0.880251
7Networks_LH_Default_PFC_11	sub-08	washout-late	ses-01	-1.33569
7Networks_LH_Default_PFC_11	sub-08	washout-late	ses-02	2.11065
7Networks_LH_Default_PFC_11	sub-09	base	ses-01	-1.13083
7Networks_LH_Default_PFC_11	sub-09	base	ses-02	0.270711
7Networks_LH_Default_PFC_11	sub-09	early	ses-01	0.0533353
7Networks_LH_Default_PFC_11	sub-09	early	ses-02	-1.38035
7Networks_LH_Default_PFC_11	sub-09	late	ses-01	0.745486
7Networks_LH_Default_PFC_11	sub-09	late	ses-02	2.99265
7Networks_LH_Default_PFC_11	sub-09	washout-early	ses-01	1.16571
7Networks_LH_Default_PFC_11	sub-09	washout-early	ses-02	-0.416514
7Networks_LH_Default_PFC_11	sub-09	washout-late	ses-01	1.42122
7Networks_LH_Default_PFC_11	sub-09	washout-late	ses-02	0.595918
7Networks_LH_Default_PFC_11	sub-10	base	ses-01	-0.933274
7Networks_LH_Default_PFC_11	sub-10	base	ses-02	0.32351
7Networks_LH_Default_PFC_11	sub-10	early	ses-01	-0.394131
7Networks_LH_Default_PFC_11	sub-10	early	ses-02	0.289549
7Networks_LH_Default_PFC_11	sub-10	late	ses-01	1.0502
7Networks_LH_Default_PFC_11	sub-10	late	ses-02	0.120764
7Networks_LH_Default_PFC_11	sub-10	washout-early	ses-01	-0.696119
7Networks_LH_Default_PFC_11	sub-10	washout-early	ses-02	-0.595778
7Networks_LH_Default_PFC_11	sub-10	washout-late	ses-01	-1.13591
7Networks_LH_Default_PFC_11	sub-10	washout-late	ses-02	2.12297
7Networks_LH_Default_PFC_11	sub-11	base	ses-01	0.35852
7Networks_LH_Default_PFC_11	sub-11	base	ses-02	-1.02237
7Networks_LH_Default_PFC_11	sub-11	early	ses-01	-0.0784157
7Networks_LH_Default_PFC_11	sub-11	early	ses-02	-0.0181509
7Networks_LH_Default_PFC_11	sub-11	late	ses-01	1.14913
7Networks_LH_Default_PFC_11	sub-11	late	ses-02	1.15573
7Networks_LH_Default_PFC_11	sub-11	washout-early	ses-01	0.151211
7Networks_LH_Default_PFC_11	sub-11	washout-early	ses-02	-0.452026
7Networks_LH_Default_PFC_11	sub-11	washout-late	ses-01	0.939966
7Networks_LH_Default_PFC_11	sub-11	washout-late	ses-02	0.852782
7Networks_LH_Default_PFC_11	sub-12	base	ses-01	-0.219678
7Networks_LH_Default_PFC_11	sub-12	base	ses-02	0.254861
7Networks_LH_Default_PFC_11	sub-12	early	ses-01	-0.436361
7Networks_LH_Default_PFC_11	sub-12	early	ses-02	-0.788269
7Networks_LH_Default_PFC_11	sub-12	late	ses-01	-1.04943
7Networks_LH_Default_PFC_11	sub-12	late	ses-02	-1.55581
7Networks_LH_Default_PFC_11	sub-12	washout-early	ses-01	-1.15206
7Networks_LH_Default_PFC_11	sub-12	washout-early	ses-02	0.765834
7Networks_LH_Default_PFC_11	sub-12	washout-late	ses-01	0.179156
7Networks_LH_Default_PFC_11	sub-12	washout-late	ses-02	0.646932
7Networks_LH_Default_PFC_11	sub-13	base	ses-01	-0.144147
7Networks_LH_Default_PFC_11	sub-13	base	ses-02	0.28511
7Networks_LH_Default_PFC_11	sub-13	early	ses-01	-1.27281
7Networks_LH_Default_PFC_11	sub-13	early	ses-02	-0.871193
7Networks_LH_Default_PFC_11	sub-13	late	ses-01	-0.862429
7Networks_LH_Default_PFC_11	sub-13	late	ses-02	-0.989343
7Networks_LH_Default_PFC_11	sub-13	washout-early	ses-01	-0.0785193
7Networks_LH_Default_PFC_11	sub-13	washout-early	ses-02	1.84648
7Networks_LH_Default_PFC_11	sub-13	washout-late	ses-01	-0.509023
7Networks_LH_Default_PFC_11	sub-13	washout-late	ses-02	-2.28549
7Networks_LH_Default_PFC_11	sub-14	base	ses-01	0.0468161
7Networks_LH_Default_PFC_11	sub-14	base	ses-02	1.03434
7Networks_LH_Default_PFC_11	sub-14	early	ses-01	-0.485399
7Networks_LH_Default_PFC_11	sub-14	early	ses-02	0.3057
7Networks_LH_Default_PFC_11	sub-14	late	ses-01	0.518221
7Networks_LH_Default_PFC_11	sub-14	late	ses-02	0.27119
7Networks_LH_Default_PFC_11	sub-14	washout-early	ses-01	-1.5979
7Networks_LH_Default_PFC_11	sub-14	washout-early	ses-02	0.805965
7Networks_LH_Default_PFC_11	sub-14	washout-late	ses-01	0.732258
7Networks_LH_Default_PFC_11	sub-14	washout-late	ses-02	1.98068
7Networks_LH_Default_PFC_11	sub-15	base	ses-01	-0.0965914
7Networks_LH_Default_PFC_11	sub-15	base	ses-02	-0.939371
7Networks_LH_Default_PFC_11	sub-15	early	ses-01	0.22329
7Networks_LH_Default_PFC_11	sub-15	early	ses-02	0.667432
7Networks_LH_Default_PFC_11	sub-15	late	ses-01	0.552558
7Networks_LH_Default_PFC_11	sub-15	late	ses-02	0.214136
7Networks_LH_Default_PFC_11	sub-15	washout-early	ses-01	0.0691105
7Networks_LH_Default_PFC_11	sub-15	washout-early	ses-02	1.24921
7Networks_LH_Default_PFC_11	sub-15	washout-late	ses-01	0.0456109
7Networks_LH_Default_PFC_11	sub-15	washout-late	ses-02	-0.727214
7Networks_LH_Default_PFC_11	sub-16	base	ses-01	-0.517027
7Networks_LH_Default_PFC_11	sub-16	base	ses-02	0.578283
7Networks_LH_Default_PFC_11	sub-16	early	ses-01	-0.650092
7Networks_LH_Default_PFC_11	sub-16	early	ses-02	-0.00754803
7Networks_LH_Default_PFC_11	sub-16	late	ses-01	1.41697
7Networks_LH_Default_PFC_11	sub-16	late	ses-02	-0.0517818
7Networks_LH_Default_PFC_11	sub-16	washout-early	ses-01	-1.30757
7Networks_LH_Default_PFC_11	sub-16	washout-early	ses-02	-0.862058
7Networks_LH_Default_PFC_11	sub-16	washout-late	ses-01	1.71795
7Networks_LH_Default_PFC_11	sub-16	washout-late	ses-02	-1.18814
7Networks_LH_Default_PFC_11	sub-17	base	ses-01	0.781663
7Networks_LH_Default_PFC_11	sub-17	base	ses-02	0.125591
7Networks_LH_Default_PFC_11	sub-17	early	ses-01	0.669324
7Networks_LH_Default_PFC_11	sub-17	early	ses-02	-1.4722
7Networks_LH_Default_PFC_11	sub-17	late	ses-01	-0.384857
7Networks_LH_Default_PFC_11	sub-17	late	ses-02	-0.360374
7Networks_LH_Default_PFC_11	sub-17	washout-early	ses-01	-0.204464
7Networks_LH_Default_PFC_11	sub-17	washout-early	ses-02	1.26333
7Networks_LH_Default_PFC_11	sub-17	washout-late	ses-01	-1.01214
7Networks_LH_Default_PFC_11	sub-17	washout-late	ses-02	0.117093
7Networks_LH_Default_PFC_11	sub-18	base	ses-01	-0.616632
7Networks_LH_Default_PFC_11	sub-18	base	ses-02	-1.34939
7Networks_LH_Default_PFC_11	sub-18	early	ses-01	-0.616308
7Networks_LH_Default_PFC_11	sub-18	early	ses-02	-0.527241
7Networks_LH_Default_PFC_11	sub-18	late	ses-01	1.65153
7Networks_LH_Default_PFC_11	sub-18	late	ses-02	-0.0364125
7Networks_LH_Default_PFC_11	sub-18	washout-early	ses-01	1.06528
7Networks_LH_Default_PFC_11	sub-18	washout-early	ses-02	0.578826
7Networks_LH_Default_PFC_11	sub-18	washout-late	ses-01	0.687823
7Networks_LH_Default_PFC_11	sub-18	washout-late	ses-02	0.329113
7Networks_LH_Default_PFC_11	sub-19	base	ses-01	-1.19117
7Networks_LH_Default_PFC_11	sub-19	base	ses-02	0.694187
7Networks_LH_Default_PFC_11	sub-19	early	ses-01	-0.417778
7Networks_LH_Default_PFC_11	sub-19	early	ses-02	-1.48861
7Networks_LH_Default_PFC_11	sub-19	late	ses-01	1.81709
7Networks_LH_Default_PFC_11	sub-19	late	ses-02	0.711266
7Networks_LH_Default_PFC_11	sub-19	washout-early	ses-01	-0.643576
7Networks_LH_Default_PFC_11	sub-19	washout-early	ses-02	-2.53584
7Networks_LH_Default_PFC_11	sub-19	washout-late	ses-01	0.0885856
7Networks_LH_Default_PFC_11	sub-19	washout-late	ses-02	0.110055
7Networks_LH_Default_PFC_11	sub-20	base	ses-01	0.170386
7Networks_LH_Default_PFC_11	sub-20	base	ses-02	-0.268657
7Networks_LH_Default_PFC_11	sub-20	early	ses-01	-0.816662
7Networks_LH_Default_PFC_11	sub-20	early	ses-02	-0.422407
7Networks_LH_Default_PFC_11	sub-20	late	ses-01	0.462106
7Networks_LH_Default_PFC_11	sub-20	late	ses-02	-1.99222
7Networks_LH_Default_PFC_11	sub-20	washout-early	ses-01	0.830331
7Networks_LH_Default_PFC_11	sub-20	washout-early	ses-02	-1.56185
7Networks_LH_Default_PFC_11	sub-20	washout-late	ses-01	-0.26541
7Networks_LH_Default_PFC_11	sub-20	washout-late	ses-02	-0.682121
7Networks_LH_Default_PFC_11	sub-21	base	ses-01	0.110609
7Networks_LH_Default_PFC_11	sub-21	base	ses-02	0.142186
7Networks_LH_Default_PFC_11	sub-21	early	ses-01	-1.69365
7Networks_LH_Default_PFC_11	sub-21	early	ses-02	0.37096
7Networks_LH_Default_PFC_11	sub-21	late	ses-01	-0.0131474
7Networks_LH_Default_PFC_11	sub-21	late	ses-02	1.65531
7Networks_LH_Default_PFC_11	sub-21	washout-early	ses-01	0.745897
7Networks_LH_Default_PFC_11	sub-21	washout-early	ses-02	-1.33155
7Networks_LH_Default_PFC_11	sub-21	washout-late	ses-01	-0.00861651
7Networks_LH_Default_PFC_11	sub-21	washout-late	ses-02	-0.262628
7Networks_LH_Default_PFC_11	sub-22	base	ses-01	-0.846502
7Networks_LH_Default_PFC_11	sub-22	base	ses-02	-1.70885
7Networks_LH_Default_PFC_11	sub-22	early	ses-01	0.692978
7Networks_LH_Default_PFC_11	sub-22	early	ses-02	-0.966934
7Networks_LH_Default_PFC_11	sub-22	late	ses-01	-1.06452
7Networks_LH_Default_PFC_11	sub-22	late	ses-02	0.492097
7Networks_LH_Default_PFC_11	sub-22	washout-early	ses-01	-0.140756
7Networks_LH_Default_PFC_11	sub-22	washout-early	ses-02	-0.478941
7Networks_LH_Default_PFC_11	sub-22	washout-late	ses-01	1.52878
7Networks_LH_Default_PFC_11	sub-22	washout-late	ses-02	1.34598
7Networks_LH_Default_PFC_11	sub-23	base	ses-01	0.577431
7Networks_LH_Default_PFC_11	sub-23	base	ses-02	0.473461
7Networks_LH_Default_PFC_11	sub-23	early	ses-01	-0.643392
7Networks_LH_Default_PFC_11	sub-23	early	ses-02	0.113226
7Networks_LH_Default_PFC_11	sub-23	late	ses-01	-0.0828715
7Networks_LH_Default_PFC_11	sub-23	late	ses-02	-0.223184
7Networks_LH_Default_PFC_11	sub-23	washout-early	ses-01	1.52267
7Networks_LH_Default_PFC_11	sub-23	washout-early	ses-02	0.506034
7Networks_LH_Default_PFC_11	sub-23	washout-late	ses-01	1.04217
7Networks_LH_Default_PFC_11	sub-23	washout-late	ses-02	-0.565774
7Networks_LH_Default_PFC_11	sub-24	base	ses-01	-0.919247
7Networks_LH_Default_PFC_11	sub-24	base	ses-02	-0.419814
7Networks_LH_Default_PFC_11	sub-24	early	ses-01	1.20865
7Networks_LH_Default_PFC_11	sub-24	early	ses-02	-0.111181
7Networks_LH_Default_PFC_11	sub-24	late	ses-01	-1.77332
7Networks_LH_Default_PFC_11	sub-24	late	ses-02	-0.603231
7Networks_LH_Default_PFC_11	sub-24	washout-early	ses-01	-1.40543
7Networks_LH_Default_PFC_11	sub-24	washout-early	ses-02	-0.275945
7Networks_LH_Default_PFC_11	sub-24	washout-late	ses-01	1.64801
7Networks_LH_Default_PFC_11	sub-24	washout-late	ses-02	-0.747321
7Networks_LH_Default_PFC_11	sub-25	base	ses-01	-0.643479
7Networks_LH_Default_PFC_11	sub-25	base	ses-02	0.0379028
7Networks_LH_Default_PFC_11	sub-25	early	ses-01	0.191918
7Networks_LH_Default_PFC_11	sub-25	early	ses-02	0.664697
7Networks_LH_Default_PFC_11	sub-25	late	ses-01	-0.403422
7Networks_LH_Default_PFC_11	sub-25	late	ses-02	-0.343245
7Networks_LH_Default_PFC_11	sub-25	washout-early	ses-01	-0.713058
7Networks_LH_Default_PFC_11	sub-25	washout-early	ses-02	1.04126
7Networks_LH_Default_PFC_11	sub-25	washout-late	ses-01	1.7609
7Networks_LH_Default_PFC_11	sub-25	washout-late	ses-02	1.28172
7Networks_LH_Default_PFC_11	sub-26	base	ses-01	1.05567
7Networks_LH_Default_PFC_11	sub-26	base	ses-02	0.330185
7Networks_LH_Default_PFC_11	sub-26	early	ses-01	-1.18765
7Networks_LH_Default_PFC_11	sub-26	early	ses-02	1.04985
7Networks_LH_Default_PFC_11	sub-26	late	ses-01	1.08675
7Networks_LH_Default_PFC_11	sub-26	late	ses-02	-0.697548
7Networks_LH_Default_PFC_11	sub-26	washout-early	ses-01	0.196847
7Networks_LH_Default_PFC_11	sub-26	washout-early	ses-02	1.12254
7Networks_LH_Default_PFC_11	sub-26	washout-late	ses-01	-0.725942
7Networks_LH_Default_PFC_11	sub-26	washout-late	ses-02	0.433155
7Networks_LH_Default_PFC_11	sub-27	base	ses-01	2.89221
7Networks_LH_Default_PFC_11	sub-27	base	ses-02	-0.603259
7Networks_LH_Default_PFC_11	sub-27	early	ses-01	-0.87898
7Networks_LH_Default_PFC_11	sub-27	early	ses-02	-0.157087
7Networks_LH_Default_PFC_11	sub-27	late	ses-01	-1.65559
7Networks_LH_Default_PFC_11	sub-27	late	ses-02	-0.407533
7Networks_LH_Default_PFC_11	sub-27	washout-early	ses-01	0.565622
7Networks_LH_Default_PFC_11	sub-27	washout-early	ses-02	2.13935
7Networks_LH_Default_PFC_11	sub-27	washout-late	ses-01	-0.358832
7Networks_LH_Default_PFC_11	sub-27	washout-late	ses-02	0.0954059
7Networks_LH_Default_PFC_11	sub-28	base	ses-01	-0.332567
7Networks_LH_Default_PFC_11	sub-28	base	ses-02	0.762895
7Networks_LH_Default_PFC_11	sub-28	early	ses-01	-0.367806
7Networks_LH_Default_PFC_11	sub-28	early	ses-02	0.410606
7Networks_LH_Default_PFC_11	sub-28	late	ses-01	-0.193971
7Networks_LH_Default_PFC_11	sub-28	late	ses-02	-0.985248
7Networks_LH_Default_PFC_11	sub-28	washout-early	ses-01	0.0920884
7Networks_LH_Default_PFC_11	sub-28	washout-early	ses-02	1.34488
7Networks_LH_Default_PFC_11	sub-28	washout-late	ses-01	0.889772
7Networks_LH_Default_PFC_11	sub-28	washout-late	ses-02	-1.67945
7Networks_LH_Default_PFC_11	sub-29	base	ses-01	0.111084
7Networks_LH_Default_PFC_11	sub-29	base	ses-02	-1.22016
7Networks_LH_Default_PFC_11	sub-29	early	ses-01	-0.107875
7Networks_LH_Default_PFC_11	sub-29	early	ses-02	-1.02944
7Networks_LH_Default_PFC_11	sub-29	late	ses-01	0.935334
7Networks_LH_Default_PFC_11	sub-29	late	ses-02	0.222623
7Networks_LH_Default_PFC_11	sub-29	washout-early	ses-01	0.720969
7Networks_LH_Default_PFC_11	sub-29	washout-early	ses-02	0.0754236
7Networks_LH_Default_PFC_11	sub-29	washout-late	ses-01	-0.615347
7Networks_LH_Default_PFC_11	sub-29	washout-late	ses-02	-1.0595
7Networks_LH_Default_PFC_11	sub-30	base	ses-01	1.55578
7Networks_LH_Default_PFC_11	sub-30	base	ses-02	-1.01528
7Networks_LH_Default_PFC_11	sub-30	early	ses-01	0.925829
7Networks_LH_Default_PFC_11	sub-30	early	ses-02	0.223512
7Networks_LH_Default_PFC_11	sub-30	late	ses-01	-0.262375
7Networks_LH_Default_PFC_11	sub-30	late	ses-02	-1.05461
7Networks_LH_Default_PFC_11	sub-30	washout-early	ses-01	-0.188513
7Networks_LH_Default_PFC_11	sub-30	washout-early	ses-02	-0.118978
7Networks_LH_Default_PFC_11	sub-30	washout-late	ses-01	0.0943416
7Networks_LH_Default_PFC_11	sub-30	washout-late	ses-02	-0.0970268
7Networks_LH_Default_PFC_11	sub-31	base	ses-01	-1.45812
7Networks_LH_Default_PFC_11	sub-31	base	ses-02	0.602499
7Networks_LH_Default_PFC_11	sub-31	early	ses-01	-0.800189
7Networks_LH_Default_PFC_11	sub-31	early	ses-02	1.10117
7Networks_LH_Default_PFC_11	sub-31	late	ses-01	-0.322074
7Networks_LH_Default_PFC_11	sub-31	late	ses-02	-0.645474
7Networks_LH_Default_PFC_11	sub-31	washout-early	ses-01	-0.614187
7Networks_LH_Default_PFC_11	sub-31	washout-early	ses-02	-2.18166
7Networks_LH_Default_PFC_11	sub-31	washout-late	ses-01	-0.785993
7Networks_LH_Default_PFC_11	sub-31	washout-late	ses-02	-0.313515
7Networks_LH_Default_PFC_11	sub-32	base	ses-01	0.709634
7Networks_LH_Default_PFC_11	sub-32	base	ses-02	0.113038
7Networks_LH_Default_PFC_11	sub-32	early	ses-01	1.84461
7Networks_LH_Default_PFC_11	sub-32	early	ses-02	0.107643
7Networks_LH_Default_PFC_11	sub-32	late	ses-01	1.7796
7Networks_LH_Default_PFC_11	sub-32	late	ses-02	0.26169
7Networks_LH_Default_PFC_11	sub-32	washout-early	ses-01	1.03185
7Networks_LH_Default_PFC_11	sub-32	washout-early	ses-02	-0.112347
7Networks_LH_Default_PFC_11	sub-32	washout-late	ses-01	-1.09454
7Networks_LH_Default_PFC_11	sub-32	washout-late	ses-02	-0.392213
7Networks_LH_Default_PFC_11	sub-33	base	ses-01	1.49804
7Networks_LH_Default_PFC_11	sub-33	base	ses-02	0.70904
7Networks_LH_Default_PFC_11	sub-33	early	ses-01	-0.321649
7Networks_LH_Default_PFC_11	sub-33	early	ses-02	-1.36535
7Networks_LH_Default_PFC_11	sub-33	late	ses-01	0.0319844
7Networks_LH_Default_PFC_11	sub-33	late	ses-02	-0.952076
7Networks_LH_Default_PFC_11	sub-33	washout-early	ses-01	-0.226867
7Networks_LH_Default_PFC_11	sub-33	washout-early	ses-02	0.283566
7Networks_LH_Default_PFC_11	sub-33	washout-late	ses-01	2.56989
7Networks_LH_Default_PFC_11	sub-33	washout-late	ses-02	0.573551
7Networks_LH_Default_PFC_11	sub-34	base	ses-01	1.16244
7Networks_LH_Default_PFC_11	sub-34	base	ses-02	-0.280563
7Networks_LH_Default_PFC_11	sub-34	early	ses-01	0.399929
7Networks_LH_Default_PFC_11	sub-34	early	ses-02	-0.396723
7Networks_LH_Default_PFC_11	sub-34	late	ses-01	-0.616914
7Networks_LH_Default_PFC_11	sub-34	late	ses-02	0.968047
7Networks_LH_Default_PFC_11	sub-34	washout-early	ses-01	-1.1787
7Networks_LH_Default_PFC_11	sub-34	washout-early	ses-02	-0.792875
7Networks_LH_Default_PFC_11	sub-34	washout-late	ses-01	0.0853719
7Networks_LH_Default_PFC_11	sub-34	washout-late	ses-02	1.39725
7Networks_LH_Default_PFC_11	sub-35	base	ses-01	-0.293924
7Networks_LH_Default_PFC_11	sub-35	base	ses-02	-0.28107
7Networks_LH_Default_PFC_11	sub-35	early	ses-01	0.607393
7Networks_LH_Default_PFC_11	sub-35	early	ses-02	-0.976103
7Networks_LH_Default_PFC_11	sub-35	late	ses-01	-0.0589967
7Networks_LH_Default_PFC_11	sub-35	late	ses-02	0.194992
7Networks_LH_Default_PFC_11	sub-35	washout-early	ses-01	0.533792
7Networks_LH_Default_PFC_11	sub-35	washout-early	ses-02	-1.73709
7Networks_LH_Default_PFC_11	sub-35	washout-late	ses-01	-1.46888
7Networks_LH_Default_PFC_11	sub-35	washout-late	ses-02	0.742331
7Networks_LH_Default_PFC_11	sub-36	base	ses-01	0.875116
7Networks_LH_Default_PFC_11	sub-36	base	ses-02	-0.010127
7Networks_LH_Default_PFC_11	sub-36	early	ses-01	1.86182
7Networks_LH_Default_PFC_11	sub-36	early	ses-02	-1.70079
7Networks_LH_Default_PFC_11	sub-36	late	ses-01	-0.694188
7Networks_LH_Default_PFC_11	sub-36	late	ses-02	-1.37074
7Networks_LH_Default_PFC_11	sub-36	washout-early	ses-01	0.148595
7Networks_LH_Default_PFC_11	sub-36	washout-early	ses-02	1.05194
7Networks_LH_Default_PFC_11	sub-36	washout-late	ses-01	2.14767
7Networks_LH_Default_PFC_11	sub-36	washout-late	ses-02	-0.38523
7Networks_LH_Default_PFC_11	sub-37	base	ses-01	-1.29016
7Networks_LH_Default_PFC_11	sub-37	base	ses-02	1.01595
7Networks_LH_Default_PFC_11	sub-37	early	ses-01	1.86855
7Networks_LH_Default_PFC_11	sub-37	early	ses-02	-0.838607
7Networks_LH_Default_PFC_11	sub-37	late	ses-01	-0.767065
7Networks_LH_Default_PFC_11	sub-37	late	ses-02	0.214551
7Networks_LH_Default_PFC_11	sub-37	washout-early	ses-01	1.29933
7Networks_LH_Default_PFC_11	sub-37	washout-early	ses-02	0.409365
7Networks_LH_Default_PFC_11	sub-37	washout-late	ses-01	-1.24424
7Networks_LH_Default_PFC_11	sub-37	washout-late	ses-02	0.133908
7Networks_LH_Default_PFC_11	sub-38	base	ses-01	0.49444
7Networks_LH_Default_PFC_11	sub-38	base	ses-02	0.021791
7Networks_LH_Default_PFC_11	sub-38	early	ses-01	-0.648663
7Networks_LH_Default_PFC_11	sub-38	early	ses-02	-0.887331
7Networks_LH_Default_PFC_11	sub-38	late	ses-01	0.858329
7Networks_LH_Default_PFC_11	sub-38	late	ses-02	1.46649
7Networks_LH_Default_PFC_11	sub-38	washout-early	ses-01	-1.48313
7Networks_LH_Default_PFC_11	sub-38	washout-early	ses-02	0.770522
7Networks_LH_Default_PFC_11	sub-38	washout-late	ses-01	0.631941
7Networks_LH_Default_PFC_11	sub-38	washout-late	ses-02	-1.06397
7Networks_LH_Default_PFC_11	sub-39	base	ses-01	0.469597
7Networks_LH_Default_PFC_11	sub-39	base	ses-02	0.869434
7Networks_LH_Default_PFC_11	sub-39	early	ses-01	-0.674632
7Networks_LH_Default_PFC_11	sub-39	early	ses-02	-0.236936
7Networks_LH_Default_PFC_11	sub-39	late	ses-01	-0.233939
7Networks_LH_Default_PFC_11	sub-39	late	ses-02	-1.84136
7Networks_LH_Default_PFC_11	sub-39	washout-early	ses-01	0.462976
7Networks_LH_Default_PFC_11	sub-39	washout-early	ses-02	-1.05664
7Networks_LH_Default_PFC_11	sub-39	washout-late	ses-01	-0.506775
7Networks_LH_Default_PFC_11	sub-39	washout-late	ses-02	0.17654
7Networks_LH_Default_PFC_11	sub-40	base	ses-01	0.752118
7Networks_LH_Default_PFC_11	sub-40	base	ses-02	-0.168872
7Networks_LH_Default_PFC_11	sub-40	early	ses-01	0.748774
7Networks_LH_Default_PFC_11	sub-40	early	ses-02	0.642769
7Networks_LH_Default_PFC_11	sub-40	late	ses-01	0.553266
7Networks_LH_Default_PFC_11	sub-40	late	ses-02	0.081484
7Networks_LH_Default_PFC_11	sub-40	washout-early	ses-01	0.501019
7Networks_LH_Default_PFC_11	sub-40	washout-early	ses-02	-0.88075
7Networks_LH_Default_PFC_11	sub-40	washout-late	ses-01	-0.603871
7Networks_LH_Default_PFC_11	sub-40	washout-late	ses-02	0.513532
7Networks_LH_Default_PFC_13	sub-01	base	ses-01	-0.188399
7Networks_LH_Default_PFC_13	sub-01	base	ses-02	0.930625
7Networks_LH_Default_PFC_13	sub-01	early	ses-01	-0.477842
7Networks_LH_Default_PFC_13	sub-01	early	ses-02	1.01237
7Networks_LH_Default_PFC_13	sub-01	late	ses-01	-3.04301
7Networks_LH_Default_PFC_13	sub-01	late	ses-02	-0.942463
7Networks_LH_Default_PFC_13	sub-01	washout-early	ses-01	-0.158267
7Networks_LH_Default_PFC_13	sub-01	washout-early	ses-02	1.09244
7Networks_LH_Default_PFC_13	sub-01	washout-late	ses-01	-0.226123
7Networks_LH_Default_PFC_13	sub-01	washout-late	ses-02	-0.0519385
7Networks_LH_Default_PFC_13	sub-02	base	ses-01	-2.36279
7Networks_LH_Default_PFC_13	sub-02	base	ses-02	0.50428
7Networks_LH_Default_PFC_13	sub-02	early	ses-01	-0.360329
7Networks_LH_Default_PFC_13	sub-02	early	ses-02	-0.560991
7Networks_LH_Default_PFC_13	sub-02	late	ses-01	-0.345221
7Networks_LH_Default_PFC_13	sub-02	late	ses-02	-0.0561178
7Networks_LH_Default_PFC_13	sub-02	washout-early	ses-01	0.0879246
7Networks_LH_Default_PFC_13	sub-02	washout-early	ses-02	0.81918
7Networks_LH_Default_PFC_13	sub-02	washout-late	ses-01	-0.769968
7Networks_LH_Default_PFC_13	sub-02	washout-late	ses-02	-0.821652
7Networks_LH_Default_PFC_13	sub-03	base	ses-01	-0.0550714
7Networks_LH_Default_PFC_13	sub-03	base	ses-02	1.51089
7Networks_LH_Default_PFC_13	sub-03	early	ses-01	0.212118
7Networks_LH_Default_PFC_13	sub-03	early	ses-02	-0.71548
7Networks_LH_Default_PFC_13	sub-03	late	ses-01	-0.291153
7Networks_LH_Default_PFC_13	sub-03	late	ses-02	-0.563837
7Networks_LH_Default_PFC_13	sub-03	washout-early	ses-01	-0.0991388
7Networks_LH_Default_PFC_13	sub-03	washout-early	ses-02	-1.04469
7Networks_LH_Default_PFC_13	sub-03	washout-late	ses-01	0.142559
7Networks_LH_Default_PFC_13	sub-03	washout-late	ses-02	-0.256758
7Networks_LH_Default_PFC_13	sub-04	base	ses-01	-0.365582
7Networks_LH_Default_PFC_13	sub-04	early	ses-01	-1.06659
7Networks_LH_Default_PFC_13	sub-04	late	ses-01	0.501495
7Networks_LH_Default_PFC_13	sub-04	washout-early	ses-01	-0.0668383
7Networks_LH_Default_PFC_13	sub-04	washout-early	ses-02	-0.582741
7Networks_LH_Default_PFC_13	sub-04	washout-late	ses-01	-0.095879
7Networks_LH_Default_PFC_13	sub-04	washout-late	ses-02	-1.95735
7Networks_LH_Default_PFC_13	sub-05	base	ses-01	-1.00043
7Networks_LH_Default_PFC_13	sub-05	base	ses-02	-0.579566
7Networks_LH_Default_PFC_13	sub-05	early	ses-01	-1.06654
7Networks_LH_Default_PFC_13	sub-05	early	ses-02	-0.0414512
7Networks_LH_Default_PFC_13	sub-05	late	ses-01	0.332307
7Networks_LH_Default_PFC_13	sub-05	late	ses-02	-0.678889
7Networks_LH_Default_PFC_13	sub-05	washout-early	ses-01	-0.0108515
7Networks_LH_Default_PFC_13	sub-05	washout-early	ses-02	0.466191
7Networks_LH_Default_PFC_13	sub-05	washout-late	ses-01	-0.85804
7Networks_LH_Default_PFC_13	sub-05	washout-late	ses-02	-0.172497
7Networks_LH_Default_PFC_13	sub-06	base	ses-01	-1.02256
7Networks_LH_Default_PFC_13	sub-06	base	ses-02	-1.175
7Networks_LH_Default_PFC_13	sub-06	early	ses-01	1.35117
7Networks_LH_Default_PFC_13	sub-06	early	ses-02	0.873889
7Networks_LH_Default_PFC_13	sub-06	late	ses-01	-0.335455
7Networks_LH_Default_PFC_13	sub-06	late	ses-02	1.61862
7Networks_LH_Default_PFC_13	sub-06	washout-early	ses-01	-1.10754
7Networks_LH_Default_PFC_13	sub-06	washout-early	ses-02	1.28369
7Networks_LH_Default_PFC_13	sub-06	washout-late	ses-01	-0.500854
7Networks_LH_Default_PFC_13	sub-06	washout-late	ses-02	-1.23196
7Networks_LH_Default_PFC_13	sub-07	base	ses-01	-0.05178
7Networks_LH_Default_PFC_13	sub-07	base	ses-02	1.47001
7Networks_LH_Default_PFC_13	sub-07	early	ses-01	-1.02978
7Networks_LH_Default_PFC_13	sub-07	early	ses-02	0.819859
7Networks_LH_Default_PFC_13	sub-07	late	ses-01	0.585979
7Networks_LH_Default_PFC_13	sub-07	late	ses-02	-0.829343
7Networks_LH_Default_PFC_13	sub-07	washout-early	ses-01	0.182152
7Networks_LH_Default_PFC_13	sub-07	washout-early	ses-02	1.10967
7Networks_LH_Default_PFC_13	sub-07	washout-late	ses-01	1.57052
7Networks_LH_Default_PFC_13	sub-07	washout-late	ses-02	-0.941939
7Networks_LH_Default_PFC_13	sub-08	base	ses-01	0.759022
7Networks_LH_Default_PFC_13	sub-08	base	ses-02	0.734201
7Networks_LH_Default_PFC_13	sub-08	early	ses-01	-0.392085
7Networks_LH_Default_PFC_13	sub-08	early	ses-02	1.43475
7Networks_LH_Default_PFC_13	sub-08	late	ses-01	-1.10908
7Networks_LH_Default_PFC_13	sub-08	late	ses-02	1.59679
7Networks_LH_Default_PFC_13	sub-08	washout-early	ses-01	1.86058
7Networks_LH_Default_PFC_13	sub-08	washout-early	ses-02	-0.365358
7Networks_LH_Default_PFC_13	sub-08	washout-late	ses-01	0.973012
7Networks_LH_Default_PFC_13	sub-08	washout-late	ses-02	-0.447814
7Networks_LH_Default_PFC_13	sub-09	base	ses-01	0.593168
7Networks_LH_Default_PFC_13	sub-09	base	ses-02	-0.527563
7Networks_LH_Default_PFC_13	sub-09	early	ses-01	-0.548496
7Networks_LH_Default_PFC_13	sub-09	early	ses-02	-0.10114
7Networks_LH_Default_PFC_13	sub-09	late	ses-01	-0.264559
7Networks_LH_Default_PFC_13	sub-09	late	ses-02	-0.679258
7Networks_LH_Default_PFC_13	sub-09	washout-early	ses-01	-0.612298
7Networks_LH_Default_PFC_13	sub-09	washout-early	ses-02	-1.85684
7Networks_LH_Default_PFC_13	sub-09	washout-late	ses-01	0.469605
7Networks_LH_Default_PFC_13	sub-09	washout-late	ses-02	0.872653
7Networks_LH_Default_PFC_13	sub-10	base	ses-01	0.23669
7Networks_LH_Default_PFC_13	sub-10	base	ses-02	-0.184333
7Networks_LH_Default_PFC_13	sub-10	early	ses-01	-0.301751
7Networks_LH_Default_PFC_13	sub-10	early	ses-02	-1.00133
7Networks_LH_Default_PFC_13	sub-10	late	ses-01	-1.02181
7Networks_LH_Default_PFC_13	sub-10	late	ses-02	0.559268
7Networks_LH_Default_PFC_13	sub-10	washout-early	ses-01	0.378795
7Networks_LH_Default_PFC_13	sub-10	washout-early	ses-02	1.90418
7Networks_LH_Default_PFC_13	sub-10	washout-late	ses-01	0.761851
7Networks_LH_Default_PFC_13	sub-10	washout-late	ses-02	1.10996
7Networks_LH_Default_PFC_13	sub-11	base	ses-01	0.58399
7Networks_LH_Default_PFC_13	sub-11	base	ses-02	0.788597
7Networks_LH_Default_PFC_13	sub-11	early	ses-01	-1.61604
7Networks_LH_Default_PFC_13	sub-11	early	ses-02	1.59818
7Networks_LH_Default_PFC_13	sub-11	late	ses-01	0.599722
7Networks_LH_Default_PFC_13	sub-11	late	ses-02	1.13234
[truncated: 37,612 more rows]

[truncated: 10 more sheets: figS5B, figS6B, figS7B, figS7E, figS8B, figS8E, figS9AB, figS9C, figS11A, figS11B]
